# Supplementary material for: The 3D architecture of the pepper genome and its relationship to function and evolution
Source: Nat Commun. 2022 Jun 16;13:3479. doi: 10.1038/s41467-022-31112-x (PMC9203530; doi:10.1038/s41467-022-31112-x)
Supplement: Supplementary file 4 — Source Data [file 41467_2022_31112_MOESM4_ESM.xlsx]

## Sheet: Fig.1d
Fig. 1d: Ratio of long vs. short range contacts
Tissues/samples	Chr	Distance	Frequency
Pulp1	Ca_59Chr12	Short	0.655125
Pulp1	Ca_59Chr12	Ratio	0.225476
Pulp1	Ca_59Chr12	Long	0.147715
Pulp1	Ca_59Chr06	Short	0.653215
Pulp1	Ca_59Chr06	Ratio	0.221086
Pulp1	Ca_59Chr06	Long	0.144417
Pulp1	Ca_59Chr03	Short	0.644486
Pulp1	Ca_59Chr03	Ratio	0.240234
Pulp1	Ca_59Chr03	Long	0.154827
Pulp1	Ca_59Chr09	Short	0.6612
Pulp1	Ca_59Chr09	Ratio	0.224771
Pulp1	Ca_59Chr09	Long	0.148619
Pulp1	Ca_59Chr11	Short	0.658264
Pulp1	Ca_59Chr11	Ratio	0.225693
Pulp1	Ca_59Chr11	Long	0.148565
Pulp1	Ca_59Chr07	Short	0.656906
Pulp1	Ca_59Chr07	Ratio	0.221032
Pulp1	Ca_59Chr07	Long	0.145197
Pulp1	Ca_59Chr02	Short	0.64196
Pulp1	Ca_59Chr02	Ratio	0.204459
Pulp1	Ca_59Chr02	Long	0.131255
Pulp1	Ca_59Chr10	Short	0.652698
Pulp1	Ca_59Chr10	Ratio	0.222619
Pulp1	Ca_59Chr10	Long	0.145303
Pulp1	Ca_59Chr01	Short	0.648602
Pulp1	Ca_59Chr01	Ratio	0.245726
Pulp1	Ca_59Chr01	Long	0.159378
Pulp1	Ca_59Chr08	Short	0.653671
Pulp1	Ca_59Chr08	Ratio	0.19168
Pulp1	Ca_59Chr08	Long	0.125296
Pulp1	Ca_59Chr04	Short	0.655593
Pulp1	Ca_59Chr04	Ratio	0.22216
Pulp1	Ca_59Chr04	Long	0.145646
Pulp1	Ca_59Chr05	Short	0.658358
Pulp1	Ca_59Chr05	Ratio	0.219474
Pulp1	Ca_59Chr05	Long	0.144492
Pulp2	Ca_59Chr12	Short	0.490163
Pulp2	Ca_59Chr12	Ratio	0.321003
Pulp2	Ca_59Chr12	Long	0.157344
Pulp2	Ca_59Chr06	Short	0.485824
Pulp2	Ca_59Chr06	Ratio	0.317708
Pulp2	Ca_59Chr06	Long	0.15435
Pulp2	Ca_59Chr03	Short	0.467869
Pulp2	Ca_59Chr03	Ratio	0.365617
Pulp2	Ca_59Chr03	Long	0.171061
Pulp2	Ca_59Chr09	Short	0.500833
Pulp2	Ca_59Chr09	Ratio	0.315348
Pulp2	Ca_59Chr09	Long	0.157937
Pulp2	Ca_59Chr11	Short	0.495649
Pulp2	Ca_59Chr11	Ratio	0.322775
Pulp2	Ca_59Chr11	Long	0.159983
Pulp2	Ca_59Chr07	Short	0.487537
Pulp2	Ca_59Chr07	Ratio	0.315399
Pulp2	Ca_59Chr07	Long	0.153769
Pulp2	Ca_59Chr02	Short	0.449821
Pulp2	Ca_59Chr02	Ratio	0.30685
Pulp2	Ca_59Chr02	Long	0.138028
Pulp2	Ca_59Chr10	Short	0.489461
Pulp2	Ca_59Chr10	Ratio	0.308912
Pulp2	Ca_59Chr10	Long	0.151201
Pulp2	Ca_59Chr01	Short	0.474302
Pulp2	Ca_59Chr01	Ratio	0.377942
Pulp2	Ca_59Chr01	Long	0.179258
Pulp2	Ca_59Chr08	Short	0.48106
Pulp2	Ca_59Chr08	Ratio	0.2681
Pulp2	Ca_59Chr08	Long	0.128972
Pulp2	Ca_59Chr04	Short	0.489356
Pulp2	Ca_59Chr04	Ratio	0.317648
Pulp2	Ca_59Chr04	Long	0.155443
Pulp2	Ca_59Chr05	Short	0.4978
Pulp2	Ca_59Chr05	Ratio	0.299941
Pulp2	Ca_59Chr05	Long	0.149311
Bud1	Ca_59Chr12	Short	0.457908
Bud1	Ca_59Chr12	Ratio	0.446578
Bud1	Ca_59Chr12	Long	0.204492
Bud1	Ca_59Chr06	Short	0.45663
Bud1	Ca_59Chr06	Ratio	0.433233
Bud1	Ca_59Chr06	Long	0.197827
Bud1	Ca_59Chr03	Short	0.449244
Bud1	Ca_59Chr03	Ratio	0.462621
Bud1	Ca_59Chr03	Long	0.20783
Bud1	Ca_59Chr09	Short	0.463923
Bud1	Ca_59Chr09	Ratio	0.454591
Bud1	Ca_59Chr09	Long	0.210895
Bud1	Ca_59Chr11	Short	0.46098
Bud1	Ca_59Chr11	Ratio	0.454729
Bud1	Ca_59Chr11	Long	0.209621
Bud1	Ca_59Chr07	Short	0.460716
Bud1	Ca_59Chr07	Ratio	0.444068
Bud1	Ca_59Chr07	Long	0.204589
Bud1	Ca_59Chr02	Short	0.451484
Bud1	Ca_59Chr02	Ratio	0.360118
Bud1	Ca_59Chr02	Long	0.162587
Bud1	Ca_59Chr10	Short	0.45924
Bud1	Ca_59Chr10	Ratio	0.429646
Bud1	Ca_59Chr10	Long	0.197311
Bud1	Ca_59Chr01	Short	0.458267
Bud1	Ca_59Chr01	Ratio	0.468658
Bud1	Ca_59Chr01	Long	0.214771
Bud1	Ca_59Chr08	Short	0.453115
Bud1	Ca_59Chr08	Ratio	0.374479
Bud1	Ca_59Chr08	Long	0.169682
Bud1	Ca_59Chr04	Short	0.456776
Bud1	Ca_59Chr04	Ratio	0.442158
Bud1	Ca_59Chr04	Long	0.201967
Bud1	Ca_59Chr05	Short	0.462702
Bud1	Ca_59Chr05	Ratio	0.433933
Bud1	Ca_59Chr05	Long	0.200782
Bud2	Ca_59Chr12	Short	0.565329
Bud2	Ca_59Chr12	Ratio	0.34507
Bud2	Ca_59Chr12	Long	0.195078
Bud2	Ca_59Chr06	Short	0.564326
Bud2	Ca_59Chr06	Ratio	0.334057
Bud2	Ca_59Chr06	Long	0.188517
Bud2	Ca_59Chr03	Short	0.555985
Bud2	Ca_59Chr03	Ratio	0.354534
Bud2	Ca_59Chr03	Long	0.197116
Bud2	Ca_59Chr09	Short	0.570644
Bud2	Ca_59Chr09	Ratio	0.351558
Bud2	Ca_59Chr09	Long	0.200614
Bud2	Ca_59Chr11	Short	0.567589
Bud2	Ca_59Chr11	Ratio	0.351094
Bud2	Ca_59Chr11	Long	0.199277
Bud2	Ca_59Chr07	Short	0.566593
Bud2	Ca_59Chr07	Ratio	0.343253
Bud2	Ca_59Chr07	Long	0.194485
Bud2	Ca_59Chr02	Short	0.559739
Bud2	Ca_59Chr02	Ratio	0.278379
Bud2	Ca_59Chr02	Long	0.155819
Bud2	Ca_59Chr10	Short	0.566279
Bud2	Ca_59Chr10	Ratio	0.333305
Bud2	Ca_59Chr10	Long	0.188743
Bud2	Ca_59Chr01	Short	0.565163
Bud2	Ca_59Chr01	Ratio	0.353816
Bud2	Ca_59Chr01	Long	0.199964
Bud2	Ca_59Chr08	Short	0.561962
Bud2	Ca_59Chr08	Ratio	0.293404
Bud2	Ca_59Chr08	Long	0.164882
Bud2	Ca_59Chr04	Short	0.563468
Bud2	Ca_59Chr04	Ratio	0.343366
Bud2	Ca_59Chr04	Long	0.193475
Bud2	Ca_59Chr05	Short	0.570605
Bud2	Ca_59Chr05	Ratio	0.336205
Bud2	Ca_59Chr05	Long	0.19184
Placenta1	Ca_59Chr12	Short	0.642472
Placenta1	Ca_59Chr12	Ratio	0.24339
Placenta1	Ca_59Chr12	Long	0.156371
Placenta1	Ca_59Chr06	Short	0.643517
Placenta1	Ca_59Chr06	Ratio	0.23367
Placenta1	Ca_59Chr06	Long	0.15037
Placenta1	Ca_59Chr03	Short	0.639099
Placenta1	Ca_59Chr03	Ratio	0.245114
Placenta1	Ca_59Chr03	Long	0.156652
Placenta1	Ca_59Chr09	Short	0.647126
Placenta1	Ca_59Chr09	Ratio	0.246069
Placenta1	Ca_59Chr09	Long	0.159238
Placenta1	Ca_59Chr11	Short	0.646155
Placenta1	Ca_59Chr11	Ratio	0.24321
Placenta1	Ca_59Chr11	Long	0.157151
Placenta1	Ca_59Chr07	Short	0.644848
Placenta1	Ca_59Chr07	Ratio	0.239219
Placenta1	Ca_59Chr07	Long	0.15426
Placenta1	Ca_59Chr02	Short	0.635408
Placenta1	Ca_59Chr02	Ratio	0.20275
Placenta1	Ca_59Chr02	Long	0.128829
Placenta1	Ca_59Chr10	Short	0.641272
Placenta1	Ca_59Chr10	Ratio	0.238406
Placenta1	Ca_59Chr10	Long	0.152883
Placenta1	Ca_59Chr01	Short	0.639498
Placenta1	Ca_59Chr01	Ratio	0.253184
Placenta1	Ca_59Chr01	Long	0.161911
Placenta1	Ca_59Chr08	Short	0.6486
Placenta1	Ca_59Chr08	Ratio	0.200331
Placenta1	Ca_59Chr08	Long	0.129935
Placenta1	Ca_59Chr04	Short	0.645184
Placenta1	Ca_59Chr04	Ratio	0.236932
Placenta1	Ca_59Chr04	Long	0.152865
Placenta1	Ca_59Chr05	Short	0.646611
Placenta1	Ca_59Chr05	Ratio	0.237172
Placenta1	Ca_59Chr05	Long	0.153358
Placenta2	Ca_59Chr12	Short	0.411612
Placenta2	Ca_59Chr12	Ratio	0.476949
Placenta2	Ca_59Chr12	Long	0.196318
Placenta2	Ca_59Chr06	Short	0.407337
Placenta2	Ca_59Chr06	Ratio	0.464743
Placenta2	Ca_59Chr06	Long	0.189307
Placenta2	Ca_59Chr03	Short	0.395621
Placenta2	Ca_59Chr03	Ratio	0.513155
Placenta2	Ca_59Chr03	Long	0.203015
Placenta2	Ca_59Chr09	Short	0.418708
Placenta2	Ca_59Chr09	Ratio	0.478967
Placenta2	Ca_59Chr09	Long	0.200547
Placenta2	Ca_59Chr11	Short	0.413684
Placenta2	Ca_59Chr11	Ratio	0.48267
Placenta2	Ca_59Chr11	Long	0.199673
Placenta2	Ca_59Chr07	Short	0.409217
Placenta2	Ca_59Chr07	Ratio	0.469999
Placenta2	Ca_59Chr07	Long	0.192331
Placenta2	Ca_59Chr02	Short	0.376367
Placenta2	Ca_59Chr02	Ratio	0.419634
Placenta2	Ca_59Chr02	Long	0.157936
Placenta2	Ca_59Chr10	Short	0.41096
Placenta2	Ca_59Chr10	Ratio	0.461073
Placenta2	Ca_59Chr10	Long	0.189482
Placenta2	Ca_59Chr01	Short	0.39973
Placenta2	Ca_59Chr01	Ratio	0.531311
Placenta2	Ca_59Chr01	Long	0.212381
Placenta2	Ca_59Chr08	Short	0.402976
Placenta2	Ca_59Chr08	Ratio	0.397769
Placenta2	Ca_59Chr08	Long	0.160292
Placenta2	Ca_59Chr04	Short	0.411143
Placenta2	Ca_59Chr04	Ratio	0.469186
Placenta2	Ca_59Chr04	Long	0.192902
Placenta2	Ca_59Chr05	Short	0.416379
Placenta2	Ca_59Chr05	Ratio	0.454921
Placenta2	Ca_59Chr05	Long	0.18942
Leaf1	Ca_59Chr12	Short	0.547941
Leaf1	Ca_59Chr12	Ratio	0.415104
Leaf1	Ca_59Chr12	Long	0.227453
Leaf1	Ca_59Chr06	Short	0.54601
Leaf1	Ca_59Chr06	Ratio	0.40642
Leaf1	Ca_59Chr06	Long	0.221909
Leaf1	Ca_59Chr03	Short	0.541758
Leaf1	Ca_59Chr03	Ratio	0.42067
Leaf1	Ca_59Chr03	Long	0.227901
Leaf1	Ca_59Chr09	Short	0.550154
Leaf1	Ca_59Chr09	Ratio	0.424753
Leaf1	Ca_59Chr09	Long	0.23368
Leaf1	Ca_59Chr11	Short	0.547795
Leaf1	Ca_59Chr11	Ratio	0.425539
Leaf1	Ca_59Chr11	Long	0.233108
Leaf1	Ca_59Chr07	Short	0.549461
Leaf1	Ca_59Chr07	Ratio	0.410033
Leaf1	Ca_59Chr07	Long	0.225297
Leaf1	Ca_59Chr02	Short	0.549128
Leaf1	Ca_59Chr02	Ratio	0.344718
Leaf1	Ca_59Chr02	Long	0.189294
Leaf1	Ca_59Chr10	Short	0.549827
Leaf1	Ca_59Chr10	Ratio	0.402043
Leaf1	Ca_59Chr10	Long	0.221054
Leaf1	Ca_59Chr01	Short	0.55045
Leaf1	Ca_59Chr01	Ratio	0.423296
Leaf1	Ca_59Chr01	Long	0.233003
Leaf1	Ca_59Chr08	Short	0.543626
Leaf1	Ca_59Chr08	Ratio	0.359093
Leaf1	Ca_59Chr08	Long	0.195212
Leaf1	Ca_59Chr04	Short	0.545923
Leaf1	Ca_59Chr04	Ratio	0.414381
Leaf1	Ca_59Chr04	Long	0.22622
Leaf1	Ca_59Chr05	Short	0.550623
Leaf1	Ca_59Chr05	Ratio	0.408807
Leaf1	Ca_59Chr05	Long	0.225098
Leaf2	Ca_59Chr12	Short	0.329573
Leaf2	Ca_59Chr12	Ratio	0.697973
Leaf2	Ca_59Chr12	Long	0.230033
Leaf2	Ca_59Chr06	Short	0.33049
Leaf2	Ca_59Chr06	Ratio	0.669592
Leaf2	Ca_59Chr06	Long	0.221293
Leaf2	Ca_59Chr03	Short	0.315717
Leaf2	Ca_59Chr03	Ratio	0.726844
Leaf2	Ca_59Chr03	Long	0.229477
Leaf2	Ca_59Chr09	Short	0.335841
Leaf2	Ca_59Chr09	Ratio	0.711538
Leaf2	Ca_59Chr09	Long	0.238964
Leaf2	Ca_59Chr11	Short	0.330557
Leaf2	Ca_59Chr11	Ratio	0.721214
Leaf2	Ca_59Chr11	Long	0.238402
Leaf2	Ca_59Chr07	Short	0.329787
Leaf2	Ca_59Chr07	Ratio	0.685896
Leaf2	Ca_59Chr07	Long	0.226199
Leaf2	Ca_59Chr02	Short	0.313011
Leaf2	Ca_59Chr02	Ratio	0.557016
Leaf2	Ca_59Chr02	Long	0.174352
Leaf2	Ca_59Chr10	Short	0.332306
Leaf2	Ca_59Chr10	Ratio	0.666533
Leaf2	Ca_59Chr10	Long	0.221493
Leaf2	Ca_59Chr01	Short	0.326358
Leaf2	Ca_59Chr01	Ratio	0.719589
Leaf2	Ca_59Chr01	Long	0.234844
Leaf2	Ca_59Chr08	Short	0.326002
Leaf2	Ca_59Chr08	Ratio	0.590143
Leaf2	Ca_59Chr08	Long	0.192388
Leaf2	Ca_59Chr04	Short	0.329214
Leaf2	Ca_59Chr04	Ratio	0.694501
Leaf2	Ca_59Chr04	Long	0.228639
Leaf2	Ca_59Chr05	Short	0.334952
Leaf2	Ca_59Chr05	Ratio	0.675588
Leaf2	Ca_59Chr05	Long	0.226289

## Sheet: Fig.2b,c
Fig. 2b,c: Subcompartments inferred by Calder in four tissues (10 kb Hi-C maps)
Tissues	Chr	Start	End	Subtypes	Score
Leaf	Ca_59Chr01	50001	290000	A2.2	0.625	.	50001	290000	#FFDADA
Leaf	Ca_59Chr01	320001	360000	A2.2	0.625	.	320001	360000	#FFDADA
Leaf	Ca_59Chr01	360001	610000	B1.1	0.5	.	360001	610000	#DADAFF
Leaf	Ca_59Chr01	610001	1370000	A1.1	1	.	610001	1370000	#FF0000
Leaf	Ca_59Chr01	1370001	2210000	A1.1	1	.	1370001	2210000	#FF0000
Leaf	Ca_59Chr01	2280001	2290000	A1.1	1	.	2280001	2290000	#FF0000
Leaf	Ca_59Chr01	2310001	3130000	A1.1	1	.	2310001	3130000	#FF0000
Leaf	Ca_59Chr01	3130001	3430000	A1.2	0.875	.	3130001	3430000	#FF4848
Leaf	Ca_59Chr01	3430001	4870000	A1.1	1	.	3430001	4870000	#FF0000
Leaf	Ca_59Chr01	4920001	4940000	A1.1	1	.	4920001	4940000	#FF0000
Leaf	Ca_59Chr01	4950001	4970000	A1.1	1	.	4950001	4970000	#FF0000
Leaf	Ca_59Chr01	5010001	5030000	A1.1	1	.	5010001	5030000	#FF0000
Leaf	Ca_59Chr01	5050001	5120000	A1.1	1	.	5050001	5120000	#FF0000
Leaf	Ca_59Chr01	5120001	5180000	A2.2	0.625	.	5120001	5180000	#FFDADA
Leaf	Ca_59Chr01	5180001	5240000	A2.2	0.625	.	5180001	5240000	#FFDADA
Leaf	Ca_59Chr01	5240001	5480000	B1.2	0.375	.	5240001	5480000	#9191FF
Leaf	Ca_59Chr01	5480001	5720000	A1.2	0.875	.	5480001	5720000	#FF4848
Leaf	Ca_59Chr01	5720001	5910000	A1.2	0.875	.	5720001	5910000	#FF4848
Leaf	Ca_59Chr01	5910001	6010000	A2.2	0.625	.	5910001	6010000	#FFDADA
Leaf	Ca_59Chr01	6010001	6240000	A2.2	0.625	.	6010001	6240000	#FFDADA
Leaf	Ca_59Chr01	6240001	6300000	A2.2	0.625	.	6240001	6300000	#FFDADA
Leaf	Ca_59Chr01	6300001	6370000	B1.1	0.5	.	6300001	6370000	#DADAFF
Leaf	Ca_59Chr01	6370001	6560000	A2.1	0.75	.	6370001	6560000	#FF9191
Leaf	Ca_59Chr01	6560001	6790000	A2.2	0.625	.	6560001	6790000	#FFDADA
Leaf	Ca_59Chr01	6790001	6830000	B1.1	0.5	.	6790001	6830000	#DADAFF
Leaf	Ca_59Chr01	6830001	6980000	B1.1	0.5	.	6830001	6980000	#DADAFF
Leaf	Ca_59Chr01	6980001	7040000	A2.2	0.625	.	6980001	7040000	#FFDADA
Leaf	Ca_59Chr01	7040001	7160000	A2.1	0.75	.	7040001	7160000	#FF9191
Leaf	Ca_59Chr01	7160001	8140000	A1.1	1	.	7160001	8140000	#FF0000
Leaf	Ca_59Chr01	8140001	10780000	A1.1	1	.	8140001	10780000	#FF0000
Leaf	Ca_59Chr01	10780001	11420000	A1.1	1	.	10780001	11420000	#FF0000
Leaf	Ca_59Chr01	11420001	11470000	A2.1	0.75	.	11420001	11470000	#FF9191
Leaf	Ca_59Chr01	11470001	11550000	B1.1	0.5	.	11470001	11550000	#DADAFF
Leaf	Ca_59Chr01	11550001	11630000	B1.2	0.375	.	11550001	11630000	#9191FF
Leaf	Ca_59Chr01	11630001	12280000	B1.1	0.5	.	11630001	12280000	#DADAFF
Leaf	Ca_59Chr01	12280001	12350000	A2.2	0.625	.	12280001	12350000	#FFDADA
Leaf	Ca_59Chr01	12350001	12460000	A2.1	0.75	.	12350001	12460000	#FF9191
Leaf	Ca_59Chr01	12460001	12490000	A2.2	0.625	.	12460001	12490000	#FFDADA
Leaf	Ca_59Chr01	12490001	12580000	A2.1	0.75	.	12490001	12580000	#FF9191
Leaf	Ca_59Chr01	12590001	12600000	A2.1	0.75	.	12590001	12600000	#FF9191
Leaf	Ca_59Chr01	12610001	12630000	A2.1	0.75	.	12610001	12630000	#FF9191
Leaf	Ca_59Chr01	12670001	12800000	A2.1	0.75	.	12670001	12800000	#FF9191
Leaf	Ca_59Chr01	12800001	13300000	A1.1	1	.	12800001	13300000	#FF0000
Leaf	Ca_59Chr01	13300001	14210000	A1.1	1	.	13300001	14210000	#FF0000
Leaf	Ca_59Chr01	14210001	14330000	A2.1	0.75	.	14210001	14330000	#FF9191
Leaf	Ca_59Chr01	14330001	14730000	A1.2	0.875	.	14330001	14730000	#FF4848
Leaf	Ca_59Chr01	14730001	15000000	A1.1	1	.	14730001	15000000	#FF0000
Leaf	Ca_59Chr01	15000001	15520000	A1.2	0.875	.	15000001	15520000	#FF4848
Leaf	Ca_59Chr01	15520001	15670000	A2.2	0.625	.	15520001	15670000	#FFDADA
Leaf	Ca_59Chr01	15700001	15820000	A2.2	0.625	.	15700001	15820000	#FFDADA
Leaf	Ca_59Chr01	15820001	15910000	A2.1	0.75	.	15820001	15910000	#FF9191
Leaf	Ca_59Chr01	15910001	15980000	A2.2	0.625	.	15910001	15980000	#FFDADA
Leaf	Ca_59Chr01	15980001	16240000	A1.2	0.875	.	15980001	16240000	#FF4848
Leaf	Ca_59Chr01	16240001	16960000	A1.1	1	.	16240001	16960000	#FF0000
Leaf	Ca_59Chr01	16960001	17330000	A1.1	1	.	16960001	17330000	#FF0000
Leaf	Ca_59Chr01	17340001	17520000	A1.1	1	.	17340001	17520000	#FF0000
Leaf	Ca_59Chr01	17520001	18240000	A1.1	1	.	17520001	18240000	#FF0000
Leaf	Ca_59Chr01	18240001	18650000	A1.2	0.875	.	18240001	18650000	#FF4848
Leaf	Ca_59Chr01	18650001	18840000	A1.2	0.875	.	18650001	18840000	#FF4848
Leaf	Ca_59Chr01	18840001	19170000	A2.1	0.75	.	18840001	19170000	#FF9191
Leaf	Ca_59Chr01	19170001	19220000	B1.2	0.375	.	19170001	19220000	#9191FF
Leaf	Ca_59Chr01	19220001	19270000	A2.1	0.75	.	19220001	19270000	#FF9191
Leaf	Ca_59Chr01	19280001	19540000	A2.1	0.75	.	19280001	19540000	#FF9191
Leaf	Ca_59Chr01	19550001	19660000	A2.1	0.75	.	19550001	19660000	#FF9191
Leaf	Ca_59Chr01	19660001	19860000	A1.2	0.875	.	19660001	19860000	#FF4848
Leaf	Ca_59Chr01	19860001	20050000	A1.2	0.875	.	19860001	20050000	#FF4848
Leaf	Ca_59Chr01	20050001	20790000	A1.2	0.875	.	20050001	20790000	#FF4848
Leaf	Ca_59Chr01	20800001	20940000	A1.2	0.875	.	20800001	20940000	#FF4848
Leaf	Ca_59Chr01	20940001	20990000	A2.2	0.625	.	20940001	20990000	#FFDADA
Leaf	Ca_59Chr01	20990001	21160000	A1.2	0.875	.	20990001	21160000	#FF4848
Leaf	Ca_59Chr01	21160001	21380000	A2.1	0.75	.	21160001	21380000	#FF9191
Leaf	Ca_59Chr01	21380001	21520000	A1.2	0.875	.	21380001	21520000	#FF4848
Leaf	Ca_59Chr01	21520001	21650000	A1.2	0.875	.	21520001	21650000	#FF4848
Leaf	Ca_59Chr01	21650001	21800000	A1.2	0.875	.	21650001	21800000	#FF4848
Leaf	Ca_59Chr01	21800001	22310000	A1.2	0.875	.	21800001	22310000	#FF4848
Leaf	Ca_59Chr01	22310001	22380000	A2.1	0.75	.	22310001	22380000	#FF9191
Leaf	Ca_59Chr01	22380001	22650000	A2.1	0.75	.	22380001	22650000	#FF9191
Leaf	Ca_59Chr01	22650001	23080000	A2.2	0.625	.	22650001	23080000	#FFDADA
Leaf	Ca_59Chr01	23080001	23470000	A1.2	0.875	.	23080001	23470000	#FF4848
Leaf	Ca_59Chr01	23470001	23710000	A1.2	0.875	.	23470001	23710000	#FF4848
Leaf	Ca_59Chr01	23710001	23820000	A2.1	0.75	.	23710001	23820000	#FF9191
Leaf	Ca_59Chr01	23820001	23940000	A2.2	0.625	.	23820001	23940000	#FFDADA
Leaf	Ca_59Chr01	23940001	24050000	A1.2	0.875	.	23940001	24050000	#FF4848
Leaf	Ca_59Chr01	24050001	24240000	A2.2	0.625	.	24050001	24240000	#FFDADA
Leaf	Ca_59Chr01	24240001	24350000	A2.1	0.75	.	24240001	24350000	#FF9191
Leaf	Ca_59Chr01	24350001	24410000	A2.1	0.75	.	24350001	24410000	#FF9191
Leaf	Ca_59Chr01	24410001	24930000	A1.2	0.875	.	24410001	24930000	#FF4848
Leaf	Ca_59Chr01	24930001	25090000	A1.2	0.875	.	24930001	25090000	#FF4848
Leaf	Ca_59Chr01	25090001	25210000	A2.1	0.75	.	25090001	25210000	#FF9191
Leaf	Ca_59Chr01	25210001	25530000	A1.2	0.875	.	25210001	25530000	#FF4848
Leaf	Ca_59Chr01	25530001	25600000	A1.2	0.875	.	25530001	25600000	#FF4848
Leaf	Ca_59Chr01	25620001	25750000	A1.2	0.875	.	25620001	25750000	#FF4848
Leaf	Ca_59Chr01	25750001	25840000	A1.2	0.875	.	25750001	25840000	#FF4848
Leaf	Ca_59Chr01	25840001	26020000	A2.1	0.75	.	25840001	26020000	#FF9191
Leaf	Ca_59Chr01	26020001	26150000	B1.2	0.375	.	26020001	26150000	#9191FF
Leaf	Ca_59Chr01	26150001	26830000	A1.1	1	.	26150001	26830000	#FF0000
Leaf	Ca_59Chr01	26830001	26880000	A2.1	0.75	.	26830001	26880000	#FF9191
Leaf	Ca_59Chr01	26880001	27160000	A1.2	0.875	.	26880001	27160000	#FF4848
Leaf	Ca_59Chr01	27160001	27500000	B1.1	0.5	.	27160001	27500000	#DADAFF
Leaf	Ca_59Chr01	27500001	27580000	A2.1	0.75	.	27500001	27580000	#FF9191
Leaf	Ca_59Chr01	27580001	27620000	B2.1	0.25	.	27580001	27620000	#4848FF
Leaf	Ca_59Chr01	27630001	28010000	B2.1	0.25	.	27630001	28010000	#4848FF
Leaf	Ca_59Chr01	28010001	28200000	A2.1	0.75	.	28010001	28200000	#FF9191
Leaf	Ca_59Chr01	28200001	28590000	A1.2	0.875	.	28200001	28590000	#FF4848
Leaf	Ca_59Chr01	28590001	28840000	A1.2	0.875	.	28590001	28840000	#FF4848
Leaf	Ca_59Chr01	28840001	28920000	B1.1	0.5	.	28840001	28920000	#DADAFF
Leaf	Ca_59Chr01	28920001	28970000	A2.2	0.625	.	28920001	28970000	#FFDADA
Leaf	Ca_59Chr01	28970001	29060000	B1.1	0.5	.	28970001	29060000	#DADAFF
Leaf	Ca_59Chr01	29060001	29170000	A1.2	0.875	.	29060001	29170000	#FF4848
Leaf	Ca_59Chr01	29170001	29380000	A1.2	0.875	.	29170001	29380000	#FF4848
Leaf	Ca_59Chr01	29380001	29500000	B1.1	0.5	.	29380001	29500000	#DADAFF
Leaf	Ca_59Chr01	29500001	29690000	A1.2	0.875	.	29500001	29690000	#FF4848
Leaf	Ca_59Chr01	29690001	29840000	A2.1	0.75	.	29690001	29840000	#FF9191
Leaf	Ca_59Chr01	29840001	30180000	B2.1	0.25	.	29840001	30180000	#4848FF
Leaf	Ca_59Chr01	30180001	30310000	B1.1	0.5	.	30180001	30310000	#DADAFF
Leaf	Ca_59Chr01	30310001	30380000	B1.1	0.5	.	30310001	30380000	#DADAFF
Leaf	Ca_59Chr01	30380001	30650000	A2.1	0.75	.	30380001	30650000	#FF9191
Leaf	Ca_59Chr01	30700001	30720000	A2.1	0.75	.	30700001	30720000	#FF9191
Leaf	Ca_59Chr01	30790001	30800000	A2.1	0.75	.	30790001	30800000	#FF9191
Leaf	Ca_59Chr01	30840001	30850000	A2.1	0.75	.	30840001	30850000	#FF9191
Leaf	Ca_59Chr01	30900001	30910000	A2.1	0.75	.	30900001	30910000	#FF9191
Leaf	Ca_59Chr01	30930001	30940000	A2.1	0.75	.	30930001	30940000	#FF9191
Leaf	Ca_59Chr01	30960001	30970000	A2.1	0.75	.	30960001	30970000	#FF9191
Leaf	Ca_59Chr01	30990001	31130000	A2.1	0.75	.	30990001	31130000	#FF9191
Leaf	Ca_59Chr01	31130001	31190000	A2.1	0.75	.	31130001	31190000	#FF9191
Leaf	Ca_59Chr01	31190001	31270000	B1.1	0.5	.	31190001	31270000	#DADAFF
Leaf	Ca_59Chr01	31270001	31500000	B1.2	0.375	.	31270001	31500000	#9191FF
Leaf	Ca_59Chr01	31500001	31570000	A2.2	0.625	.	31500001	31570000	#FFDADA
Leaf	Ca_59Chr01	31570001	31650000	A2.1	0.75	.	31570001	31650000	#FF9191
Leaf	Ca_59Chr01	31650001	31890000	A1.2	0.875	.	31650001	31890000	#FF4848
Leaf	Ca_59Chr01	31890001	32250000	A1.2	0.875	.	31890001	32250000	#FF4848
Leaf	Ca_59Chr01	32250001	32290000	A2.1	0.75	.	32250001	32290000	#FF9191
Leaf	Ca_59Chr01	32290001	32540000	A1.2	0.875	.	32290001	32540000	#FF4848
Leaf	Ca_59Chr01	32540001	32730000	A2.2	0.625	.	32540001	32730000	#FFDADA
Leaf	Ca_59Chr01	32730001	32900000	A2.2	0.625	.	32730001	32900000	#FFDADA
Leaf	Ca_59Chr01	32900001	33080000	A2.1	0.75	.	32900001	33080000	#FF9191
Leaf	Ca_59Chr01	33080001	33140000	B1.2	0.375	.	33080001	33140000	#9191FF
Leaf	Ca_59Chr01	33140001	33170000	A2.2	0.625	.	33140001	33170000	#FFDADA
Leaf	Ca_59Chr01	33170001	33230000	A2.2	0.625	.	33170001	33230000	#FFDADA
Leaf	Ca_59Chr01	33230001	33280000	B1.2	0.375	.	33230001	33280000	#9191FF
Leaf	Ca_59Chr01	33280001	33330000	A2.2	0.625	.	33280001	33330000	#FFDADA
Leaf	Ca_59Chr01	33330001	33540000	B2.1	0.25	.	33330001	33540000	#4848FF
Leaf	Ca_59Chr01	33540001	33750000	B2.1	0.25	.	33540001	33750000	#4848FF
Leaf	Ca_59Chr01	33750001	33790000	B1.1	0.5	.	33750001	33790000	#DADAFF
Leaf	Ca_59Chr01	33790001	33810000	B1.2	0.375	.	33790001	33810000	#9191FF
Leaf	Ca_59Chr01	33810001	34070000	B2.2	0.125	.	33810001	34070000	#0000FF
Leaf	Ca_59Chr01	34080001	34230000	B2.2	0.125	.	34080001	34230000	#0000FF
Leaf	Ca_59Chr01	34230001	34570000	B2.2	0.125	.	34230001	34570000	#0000FF
Leaf	Ca_59Chr01	34580001	34680000	B2.2	0.125	.	34580001	34680000	#0000FF
Leaf	Ca_59Chr01	34680001	34880000	B1.2	0.375	.	34680001	34880000	#9191FF
Leaf	Ca_59Chr01	34880001	35020000	A2.1	0.75	.	34880001	35020000	#FF9191
Leaf	Ca_59Chr01	35020001	35180000	B1.2	0.375	.	35020001	35180000	#9191FF
Leaf	Ca_59Chr01	35180001	35220000	A2.2	0.625	.	35180001	35220000	#FFDADA
Leaf	Ca_59Chr01	35220001	35450000	B2.2	0.125	.	35220001	35450000	#0000FF
Leaf	Ca_59Chr01	35450001	35490000	B2.1	0.25	.	35450001	35490000	#4848FF
Leaf	Ca_59Chr01	35490001	35930000	B2.2	0.125	.	35490001	35930000	#0000FF
Leaf	Ca_59Chr01	35930001	35990000	B2.1	0.25	.	35930001	35990000	#4848FF
Leaf	Ca_59Chr01	35990001	36110000	B2.2	0.125	.	35990001	36110000	#0000FF
Leaf	Ca_59Chr01	36110001	36720000	B2.2	0.125	.	36110001	36720000	#0000FF
Leaf	Ca_59Chr01	36720001	36940000	A2.2	0.625	.	36720001	36940000	#FFDADA
Leaf	Ca_59Chr01	36940001	37000000	A2.2	0.625	.	36940001	37000000	#FFDADA
Leaf	Ca_59Chr01	37000001	37210000	A2.1	0.75	.	37000001	37210000	#FF9191
Leaf	Ca_59Chr01	37210001	37340000	B2.1	0.25	.	37210001	37340000	#4848FF
Leaf	Ca_59Chr01	37340001	37390000	B1.2	0.375	.	37340001	37390000	#9191FF
Leaf	Ca_59Chr01	37390001	37460000	B2.2	0.125	.	37390001	37460000	#0000FF
Leaf	Ca_59Chr01	37470001	37620000	B2.2	0.125	.	37470001	37620000	#0000FF
Leaf	Ca_59Chr01	37630001	37800000	B2.2	0.125	.	37630001	37800000	#0000FF
Leaf	Ca_59Chr01	37800001	37890000	B1.2	0.375	.	37800001	37890000	#9191FF
Leaf	Ca_59Chr01	37890001	38190000	B1.2	0.375	.	37890001	38190000	#9191FF
Leaf	Ca_59Chr01	38190001	38390000	A2.1	0.75	.	38190001	38390000	#FF9191
Leaf	Ca_59Chr01	38390001	38510000	A2.1	0.75	.	38390001	38510000	#FF9191
Leaf	Ca_59Chr01	38520001	38680000	A2.1	0.75	.	38520001	38680000	#FF9191
Leaf	Ca_59Chr01	38680001	38760000	B1.1	0.5	.	38680001	38760000	#DADAFF
Leaf	Ca_59Chr01	38760001	39070000	B1.2	0.375	.	38760001	39070000	#9191FF
Leaf	Ca_59Chr01	39080001	39170000	B1.2	0.375	.	39080001	39170000	#9191FF
Leaf	Ca_59Chr01	39170001	39190000	B1.2	0.375	.	39170001	39190000	#9191FF
Leaf	Ca_59Chr01	39200001	39370000	B1.2	0.375	.	39200001	39370000	#9191FF
Leaf	Ca_59Chr01	39370001	39410000	A2.2	0.625	.	39370001	39410000	#FFDADA
Leaf	Ca_59Chr01	39410001	39610000	B1.1	0.5	.	39410001	39610000	#DADAFF
Leaf	Ca_59Chr01	39610001	39770000	B2.1	0.25	.	39610001	39770000	#4848FF
Leaf	Ca_59Chr01	39770001	39900000	B1.2	0.375	.	39770001	39900000	#9191FF
Leaf	Ca_59Chr01	39900001	39950000	A2.2	0.625	.	39900001	39950000	#FFDADA
Leaf	Ca_59Chr01	39950001	40450000	B2.1	0.25	.	39950001	40450000	#4848FF
Leaf	Ca_59Chr01	40480001	40490000	B2.1	0.25	.	40480001	40490000	#4848FF
Leaf	Ca_59Chr01	40530001	40610000	B2.1	0.25	.	40530001	40610000	#4848FF
Leaf	Ca_59Chr01	40620001	40660000	B2.1	0.25	.	40620001	40660000	#4848FF
Leaf	Ca_59Chr01	40660001	40720000	B2.1	0.25	.	40660001	40720000	#4848FF
Leaf	Ca_59Chr01	40730001	40770000	B2.1	0.25	.	40730001	40770000	#4848FF
Leaf	Ca_59Chr01	40770001	40820000	B1.2	0.375	.	40770001	40820000	#9191FF
Leaf	Ca_59Chr01	40830001	41070000	B1.2	0.375	.	40830001	41070000	#9191FF
Leaf	Ca_59Chr01	41070001	41600000	B2.2	0.125	.	41070001	41600000	#0000FF
Leaf	Ca_59Chr01	41600001	41690000	A2.2	0.625	.	41600001	41690000	#FFDADA
Leaf	Ca_59Chr01	41690001	41840000	A1.2	0.875	.	41690001	41840000	#FF4848
Leaf	Ca_59Chr01	41840001	41910000	A1.2	0.875	.	41840001	41910000	#FF4848
Leaf	Ca_59Chr01	41910001	42810000	A2.2	0.625	.	41910001	42810000	#FFDADA
Leaf	Ca_59Chr01	42820001	42850000	A2.2	0.625	.	42820001	42850000	#FFDADA
Leaf	Ca_59Chr01	42850001	42940000	A2.2	0.625	.	42850001	42940000	#FFDADA
Leaf	Ca_59Chr01	42940001	42960000	B1.1	0.5	.	42940001	42960000	#DADAFF
Leaf	Ca_59Chr01	42960001	43010000	A2.2	0.625	.	42960001	43010000	#FFDADA
Leaf	Ca_59Chr01	43010001	43140000	A2.2	0.625	.	43010001	43140000	#FFDADA
Leaf	Ca_59Chr01	43140001	43210000	A2.1	0.75	.	43140001	43210000	#FF9191
Leaf	Ca_59Chr01	43210001	43280000	A1.2	0.875	.	43210001	43280000	#FF4848
Leaf	Ca_59Chr01	43280001	43600000	A1.2	0.875	.	43280001	43600000	#FF4848
Leaf	Ca_59Chr01	43600001	43770000	A1.2	0.875	.	43600001	43770000	#FF4848
Leaf	Ca_59Chr01	43770001	44050000	A1.1	1	.	43770001	44050000	#FF0000
Leaf	Ca_59Chr01	44050001	44500000	A1.2	0.875	.	44050001	44500000	#FF4848
Leaf	Ca_59Chr01	44500001	44600000	A1.2	0.875	.	44500001	44600000	#FF4848
Leaf	Ca_59Chr01	44600001	44650000	B1.1	0.5	.	44600001	44650000	#DADAFF
Leaf	Ca_59Chr01	44650001	44720000	A2.1	0.75	.	44650001	44720000	#FF9191
Leaf	Ca_59Chr01	44720001	44910000	A1.2	0.875	.	44720001	44910000	#FF4848
Leaf	Ca_59Chr01	44910001	45440000	A1.2	0.875	.	44910001	45440000	#FF4848
Leaf	Ca_59Chr01	45440001	45570000	A2.2	0.625	.	45440001	45570000	#FFDADA
Leaf	Ca_59Chr01	45570001	45670000	B1.2	0.375	.	45570001	45670000	#9191FF
Leaf	Ca_59Chr01	45670001	46160000	B2.2	0.125	.	45670001	46160000	#0000FF
Leaf	Ca_59Chr01	46160001	46300000	B1.1	0.5	.	46160001	46300000	#DADAFF
Leaf	Ca_59Chr01	46310001	46670000	B1.1	0.5	.	46310001	46670000	#DADAFF
Leaf	Ca_59Chr01	46670001	46880000	A2.1	0.75	.	46670001	46880000	#FF9191
Leaf	Ca_59Chr01	46880001	47220000	A2.1	0.75	.	46880001	47220000	#FF9191
Leaf	Ca_59Chr01	47220001	47260000	A2.2	0.625	.	47220001	47260000	#FFDADA
Leaf	Ca_59Chr01	47260001	47710000	B1.2	0.375	.	47260001	47710000	#9191FF
Leaf	Ca_59Chr01	47710001	47980000	B1.1	0.5	.	47710001	47980000	#DADAFF
Leaf	Ca_59Chr01	47990001	48540000	B1.1	0.5	.	47990001	48540000	#DADAFF
Leaf	Ca_59Chr01	48540001	48670000	B1.2	0.375	.	48540001	48670000	#9191FF
Leaf	Ca_59Chr01	48670001	48830000	B1.2	0.375	.	48670001	48830000	#9191FF
Leaf	Ca_59Chr01	48830001	48990000	A2.2	0.625	.	48830001	48990000	#FFDADA
Leaf	Ca_59Chr01	48990001	49060000	A2.1	0.75	.	48990001	49060000	#FF9191
Leaf	Ca_59Chr01	49060001	49430000	B2.2	0.125	.	49060001	49430000	#0000FF
Leaf	Ca_59Chr01	49430001	49680000	A2.2	0.625	.	49430001	49680000	#FFDADA
Leaf	Ca_59Chr01	49680001	50280000	A2.2	0.625	.	49680001	50280000	#FFDADA
Leaf	Ca_59Chr01	50280001	50330000	A1.2	0.875	.	50280001	50330000	#FF4848
Leaf	Ca_59Chr01	50330001	50710000	B2.1	0.25	.	50330001	50710000	#4848FF
Leaf	Ca_59Chr01	50720001	50780000	B2.1	0.25	.	50720001	50780000	#4848FF
Leaf	Ca_59Chr01	50780001	50820000	A2.2	0.625	.	50780001	50820000	#FFDADA
Leaf	Ca_59Chr01	50820001	50840000	B2.1	0.25	.	50820001	50840000	#4848FF
Leaf	Ca_59Chr01	50850001	50910000	B2.1	0.25	.	50850001	50910000	#4848FF
Leaf	Ca_59Chr01	50910001	50950000	A2.2	0.625	.	50910001	50950000	#FFDADA
Leaf	Ca_59Chr01	50950001	51270000	B2.1	0.25	.	50950001	51270000	#4848FF
Leaf	Ca_59Chr01	51270001	51580000	B2.2	0.125	.	51270001	51580000	#0000FF
Leaf	Ca_59Chr01	51600001	51730000	B2.2	0.125	.	51600001	51730000	#0000FF
Leaf	Ca_59Chr01	51750001	51860000	B2.2	0.125	.	51750001	51860000	#0000FF
Leaf	Ca_59Chr01	51880001	51890000	B2.2	0.125	.	51880001	51890000	#0000FF
Leaf	Ca_59Chr01	51900001	52040000	B2.2	0.125	.	51900001	52040000	#0000FF
Leaf	Ca_59Chr01	52040001	52090000	B1.2	0.375	.	52040001	52090000	#9191FF
Leaf	Ca_59Chr01	52090001	52190000	B1.1	0.5	.	52090001	52190000	#DADAFF
Leaf	Ca_59Chr01	52190001	52340000	B2.1	0.25	.	52190001	52340000	#4848FF
Leaf	Ca_59Chr01	52340001	52490000	B1.2	0.375	.	52340001	52490000	#9191FF
Leaf	Ca_59Chr01	52490001	52560000	A2.1	0.75	.	52490001	52560000	#FF9191
Leaf	Ca_59Chr01	52560001	52720000	B2.1	0.25	.	52560001	52720000	#4848FF
Leaf	Ca_59Chr01	52720001	52760000	A2.2	0.625	.	52720001	52760000	#FFDADA
Leaf	Ca_59Chr01	52760001	53030000	A2.2	0.625	.	52760001	53030000	#FFDADA
Leaf	Ca_59Chr01	53050001	53070000	A2.2	0.625	.	53050001	53070000	#FFDADA
Leaf	Ca_59Chr01	53080001	53220000	A2.2	0.625	.	53080001	53220000	#FFDADA
Leaf	Ca_59Chr01	53220001	53470000	B1.2	0.375	.	53220001	53470000	#9191FF
Leaf	Ca_59Chr01	53470001	53550000	A2.1	0.75	.	53470001	53550000	#FF9191
Leaf	Ca_59Chr01	53550001	53750000	A2.1	0.75	.	53550001	53750000	#FF9191
Leaf	Ca_59Chr01	53750001	54230000	A2.1	0.75	.	53750001	54230000	#FF9191
Leaf	Ca_59Chr01	54230001	54260000	A2.2	0.625	.	54230001	54260000	#FFDADA
Leaf	Ca_59Chr01	54260001	54300000	B1.1	0.5	.	54260001	54300000	#DADAFF
Leaf	Ca_59Chr01	54300001	54360000	A2.1	0.75	.	54300001	54360000	#FF9191
Leaf	Ca_59Chr01	54360001	54410000	B1.2	0.375	.	54360001	54410000	#9191FF
Leaf	Ca_59Chr01	54410001	54530000	B2.1	0.25	.	54410001	54530000	#4848FF
Leaf	Ca_59Chr01	54530001	54680000	B1.1	0.5	.	54530001	54680000	#DADAFF
Leaf	Ca_59Chr01	54680001	54740000	A2.2	0.625	.	54680001	54740000	#FFDADA
Leaf	Ca_59Chr01	54740001	54830000	A2.1	0.75	.	54740001	54830000	#FF9191
Leaf	Ca_59Chr01	54830001	54920000	A1.2	0.875	.	54830001	54920000	#FF4848
Leaf	Ca_59Chr01	54920001	56270000	A1.1	1	.	54920001	56270000	#FF0000
Leaf	Ca_59Chr01	56280001	56910000	A1.1	1	.	56280001	56910000	#FF0000
Leaf	Ca_59Chr01	56910001	56980000	A2.1	0.75	.	56910001	56980000	#FF9191
Leaf	Ca_59Chr01	56980001	57280000	A1.1	1	.	56980001	57280000	#FF0000
Leaf	Ca_59Chr01	57280001	57520000	A1.2	0.875	.	57280001	57520000	#FF4848
Leaf	Ca_59Chr01	57520001	57720000	A2.1	0.75	.	57520001	57720000	#FF9191
Leaf	Ca_59Chr01	57720001	57790000	A1.2	0.875	.	57720001	57790000	#FF4848
Leaf	Ca_59Chr01	57790001	57850000	A2.1	0.75	.	57790001	57850000	#FF9191
Leaf	Ca_59Chr01	57850001	57970000	A1.2	0.875	.	57850001	57970000	#FF4848
Leaf	Ca_59Chr01	57970001	58190000	B1.1	0.5	.	57970001	58190000	#DADAFF
Leaf	Ca_59Chr01	58190001	58480000	A1.2	0.875	.	58190001	58480000	#FF4848
Leaf	Ca_59Chr01	58480001	58570000	A1.2	0.875	.	58480001	58570000	#FF4848
Leaf	Ca_59Chr01	58570001	58650000	A2.1	0.75	.	58570001	58650000	#FF9191
Leaf	Ca_59Chr01	58650001	58780000	A2.1	0.75	.	58650001	58780000	#FF9191
Leaf	Ca_59Chr01	58780001	59290000	A1.2	0.875	.	58780001	59290000	#FF4848
Leaf	Ca_59Chr01	59290001	59440000	A1.2	0.875	.	59290001	59440000	#FF4848
Leaf	Ca_59Chr01	59440001	59550000	A2.2	0.625	.	59440001	59550000	#FFDADA
Leaf	Ca_59Chr01	59550001	59590000	A2.1	0.75	.	59550001	59590000	#FF9191
Leaf	Ca_59Chr01	59590001	59750000	A1.2	0.875	.	59590001	59750000	#FF4848
Leaf	Ca_59Chr01	59750001	60010000	A2.1	0.75	.	59750001	60010000	#FF9191
Leaf	Ca_59Chr01	60010001	60590000	B2.1	0.25	.	60010001	60590000	#4848FF
Leaf	Ca_59Chr01	60590001	60630000	B1.2	0.375	.	60590001	60630000	#9191FF
Leaf	Ca_59Chr01	60630001	61130000	B2.1	0.25	.	60630001	61130000	#4848FF
Leaf	Ca_59Chr01	61130001	62390000	A1.1	1	.	61130001	62390000	#FF0000
Leaf	Ca_59Chr01	62390001	62600000	A2.2	0.625	.	62390001	62600000	#FFDADA
Leaf	Ca_59Chr01	62600001	62650000	A2.1	0.75	.	62600001	62650000	#FF9191
Leaf	Ca_59Chr01	62650001	62870000	A2.2	0.625	.	62650001	62870000	#FFDADA
Leaf	Ca_59Chr01	62870001	63060000	B1.1	0.5	.	62870001	63060000	#DADAFF
Leaf	Ca_59Chr01	63060001	63290000	B1.1	0.5	.	63060001	63290000	#DADAFF
Leaf	Ca_59Chr01	63290001	63470000	B2.1	0.25	.	63290001	63470000	#4848FF
Leaf	Ca_59Chr01	63480001	63660000	B2.1	0.25	.	63480001	63660000	#4848FF
Leaf	Ca_59Chr01	63660001	63720000	A2.1	0.75	.	63660001	63720000	#FF9191
Leaf	Ca_59Chr01	63720001	63930000	A1.2	0.875	.	63720001	63930000	#FF4848
Leaf	Ca_59Chr01	63930001	64040000	A2.2	0.625	.	63930001	64040000	#FFDADA
Leaf	Ca_59Chr01	64040001	64540000	B2.2	0.125	.	64040001	64540000	#0000FF
Leaf	Ca_59Chr01	64540001	64650000	A1.2	0.875	.	64540001	64650000	#FF4848
Leaf	Ca_59Chr01	64650001	64720000	B1.1	0.5	.	64650001	64720000	#DADAFF
Leaf	Ca_59Chr01	64720001	64850000	A1.2	0.875	.	64720001	64850000	#FF4848
Leaf	Ca_59Chr01	64850001	65010000	B1.2	0.375	.	64850001	65010000	#9191FF
Leaf	Ca_59Chr01	65010001	65390000	B1.2	0.375	.	65010001	65390000	#9191FF
Leaf	Ca_59Chr01	65390001	65760000	B2.1	0.25	.	65390001	65760000	#4848FF
Leaf	Ca_59Chr01	65760001	65960000	B2.1	0.25	.	65760001	65960000	#4848FF
Leaf	Ca_59Chr01	65960001	66050000	B2.1	0.25	.	65960001	66050000	#4848FF
Leaf	Ca_59Chr01	66050001	66170000	B1.2	0.375	.	66050001	66170000	#9191FF
Leaf	Ca_59Chr01	66170001	66280000	B1.1	0.5	.	66170001	66280000	#DADAFF
Leaf	Ca_59Chr01	66280001	66310000	A2.2	0.625	.	66280001	66310000	#FFDADA
Leaf	Ca_59Chr01	66310001	66350000	A2.1	0.75	.	66310001	66350000	#FF9191
Leaf	Ca_59Chr01	66350001	66500000	A2.2	0.625	.	66350001	66500000	#FFDADA
Leaf	Ca_59Chr01	66500001	66600000	A1.2	0.875	.	66500001	66600000	#FF4848
Leaf	Ca_59Chr01	66600001	67000000	A1.2	0.875	.	66600001	67000000	#FF4848
Leaf	Ca_59Chr01	67000001	67160000	A1.2	0.875	.	67000001	67160000	#FF4848
Leaf	Ca_59Chr01	67160001	67410000	A1.2	0.875	.	67160001	67410000	#FF4848
Leaf	Ca_59Chr01	67410001	67500000	A2.2	0.625	.	67410001	67500000	#FFDADA
Leaf	Ca_59Chr01	67500001	67530000	A2.2	0.625	.	67500001	67530000	#FFDADA
Leaf	Ca_59Chr01	67530001	67580000	A2.2	0.625	.	67530001	67580000	#FFDADA
Leaf	Ca_59Chr01	67580001	68260000	A2.1	0.75	.	67580001	68260000	#FF9191
Leaf	Ca_59Chr01	68260001	68370000	B1.1	0.5	.	68260001	68370000	#DADAFF
Leaf	Ca_59Chr01	68370001	69360000	B2.2	0.125	.	68370001	69360000	#0000FF
Leaf	Ca_59Chr01	69360001	69460000	A2.1	0.75	.	69360001	69460000	#FF9191
Leaf	Ca_59Chr01	69460001	69770000	B2.1	0.25	.	69460001	69770000	#4848FF
Leaf	Ca_59Chr01	69770001	69810000	A2.2	0.625	.	69770001	69810000	#FFDADA
Leaf	Ca_59Chr01	69810001	70160000	B1.2	0.375	.	69810001	70160000	#9191FF
Leaf	Ca_59Chr01	70160001	70200000	A2.1	0.75	.	70160001	70200000	#FF9191
Leaf	Ca_59Chr01	70200001	70590000	B1.2	0.375	.	70200001	70590000	#9191FF
Leaf	Ca_59Chr01	70590001	70620000	B1.1	0.5	.	70590001	70620000	#DADAFF
Leaf	Ca_59Chr01	70620001	70940000	B1.1	0.5	.	70620001	70940000	#DADAFF
Leaf	Ca_59Chr01	70940001	71070000	A2.1	0.75	.	70940001	71070000	#FF9191
Leaf	Ca_59Chr01	71070001	71200000	A2.1	0.75	.	71070001	71200000	#FF9191
Leaf	Ca_59Chr01	71200001	71410000	B1.2	0.375	.	71200001	71410000	#9191FF
Leaf	Ca_59Chr01	71410001	71810000	A1.2	0.875	.	71410001	71810000	#FF4848
Leaf	Ca_59Chr01	71810001	72150000	A2.2	0.625	.	71810001	72150000	#FFDADA
Leaf	Ca_59Chr01	72150001	72320000	B2.1	0.25	.	72150001	72320000	#4848FF
Leaf	Ca_59Chr01	72320001	73070000	B2.1	0.25	.	72320001	73070000	#4848FF
Leaf	Ca_59Chr01	73070001	73970000	B1.2	0.375	.	73070001	73970000	#9191FF
Leaf	Ca_59Chr01	73970001	74070000	A2.2	0.625	.	73970001	74070000	#FFDADA
Leaf	Ca_59Chr01	74070001	74150000	B1.2	0.375	.	74070001	74150000	#9191FF
Leaf	Ca_59Chr01	74150001	74170000	B2.2	0.125	.	74150001	74170000	#0000FF
Leaf	Ca_59Chr01	74180001	75530000	B2.2	0.125	.	74180001	75530000	#0000FF
Leaf	Ca_59Chr01	75530001	75940000	A2.2	0.625	.	75530001	75940000	#FFDADA
Leaf	Ca_59Chr01	75940001	76070000	A2.2	0.625	.	75940001	76070000	#FFDADA
Leaf	Ca_59Chr01	76070001	76370000	B1.2	0.375	.	76070001	76370000	#9191FF
Leaf	Ca_59Chr01	76370001	76420000	A2.1	0.75	.	76370001	76420000	#FF9191
Leaf	Ca_59Chr01	76420001	77480000	B2.1	0.25	.	76420001	77480000	#4848FF
Leaf	Ca_59Chr01	77480001	77620000	B2.1	0.25	.	77480001	77620000	#4848FF
Leaf	Ca_59Chr01	77620001	77810000	B1.2	0.375	.	77620001	77810000	#9191FF
Leaf	Ca_59Chr01	77810001	78090000	A2.2	0.625	.	77810001	78090000	#FFDADA
Leaf	Ca_59Chr01	78090001	78130000	A2.2	0.625	.	78090001	78130000	#FFDADA
Leaf	Ca_59Chr01	78130001	78340000	B2.1	0.25	.	78130001	78340000	#4848FF
Leaf	Ca_59Chr01	78340001	78380000	B1.2	0.375	.	78340001	78380000	#9191FF
Leaf	Ca_59Chr01	78380001	79430000	B2.2	0.125	.	78380001	79430000	#0000FF
Leaf	Ca_59Chr01	79430001	79610000	A2.1	0.75	.	79430001	79610000	#FF9191
Leaf	Ca_59Chr01	79610001	79740000	A1.2	0.875	.	79610001	79740000	#FF4848
Leaf	Ca_59Chr01	79760001	79880000	A1.2	0.875	.	79760001	79880000	#FF4848
Leaf	Ca_59Chr01	79880001	81170000	B2.2	0.125	.	79880001	81170000	#0000FF
Leaf	Ca_59Chr01	81170001	81370000	B2.1	0.25	.	81170001	81370000	#4848FF
Leaf	Ca_59Chr01	81370001	81410000	A2.2	0.625	.	81370001	81410000	#FFDADA
Leaf	Ca_59Chr01	81410001	81450000	B1.1	0.5	.	81410001	81450000	#DADAFF
Leaf	Ca_59Chr01	81450001	81730000	A1.2	0.875	.	81450001	81730000	#FF4848
Leaf	Ca_59Chr01	81730001	81930000	A1.2	0.875	.	81730001	81930000	#FF4848
Leaf	Ca_59Chr01	81930001	81970000	A2.1	0.75	.	81930001	81970000	#FF9191
Leaf	Ca_59Chr01	81970001	82050000	B1.1	0.5	.	81970001	82050000	#DADAFF
Leaf	Ca_59Chr01	82050001	82860000	A1.2	0.875	.	82050001	82860000	#FF4848
Leaf	Ca_59Chr01	82860001	82990000	A2.1	0.75	.	82860001	82990000	#FF9191
Leaf	Ca_59Chr01	82990001	83260000	A2.1	0.75	.	82990001	83260000	#FF9191
Leaf	Ca_59Chr01	83260001	83330000	A2.1	0.75	.	83260001	83330000	#FF9191
Leaf	Ca_59Chr01	83330001	83760000	B2.2	0.125	.	83330001	83760000	#0000FF
Leaf	Ca_59Chr01	83760001	83830000	A2.1	0.75	.	83760001	83830000	#FF9191
Leaf	Ca_59Chr01	83830001	84020000	A2.2	0.625	.	83830001	84020000	#FFDADA
Leaf	Ca_59Chr01	84020001	84350000	B1.1	0.5	.	84020001	84350000	#DADAFF
Leaf	Ca_59Chr01	84350001	85320000	B1.2	0.375	.	84350001	85320000	#9191FF
Leaf	Ca_59Chr01	85320001	85500000	B1.1	0.5	.	85320001	85500000	#DADAFF
Leaf	Ca_59Chr01	85500001	86030000	A2.1	0.75	.	85500001	86030000	#FF9191
Leaf	Ca_59Chr01	86030001	86180000	B2.1	0.25	.	86030001	86180000	#4848FF
Leaf	Ca_59Chr01	86180001	86290000	B1.2	0.375	.	86180001	86290000	#9191FF
Leaf	Ca_59Chr01	86290001	86370000	A2.2	0.625	.	86290001	86370000	#FFDADA
Leaf	Ca_59Chr01	86370001	86570000	B2.1	0.25	.	86370001	86570000	#4848FF
Leaf	Ca_59Chr01	86570001	86620000	B1.2	0.375	.	86570001	86620000	#9191FF
Leaf	Ca_59Chr01	86620001	86830000	B1.2	0.375	.	86620001	86830000	#9191FF
Leaf	Ca_59Chr01	86830001	87480000	A2.2	0.625	.	86830001	87480000	#FFDADA
Leaf	Ca_59Chr01	87480001	87580000	A2.1	0.75	.	87480001	87580000	#FF9191
Leaf	Ca_59Chr01	87580001	88180000	A1.2	0.875	.	87580001	88180000	#FF4848
Leaf	Ca_59Chr01	88180001	88330000	B1.1	0.5	.	88180001	88330000	#DADAFF
Leaf	Ca_59Chr01	88330001	88740000	B1.2	0.375	.	88330001	88740000	#9191FF
Leaf	Ca_59Chr01	88740001	89070000	A2.1	0.75	.	88740001	89070000	#FF9191
Leaf	Ca_59Chr01	89070001	89360000	B1.1	0.5	.	89070001	89360000	#DADAFF
Leaf	Ca_59Chr01	89360001	89410000	A2.2	0.625	.	89360001	89410000	#FFDADA
Leaf	Ca_59Chr01	89410001	89450000	B1.2	0.375	.	89410001	89450000	#9191FF
Leaf	Ca_59Chr01	89450001	89950000	A2.2	0.625	.	89450001	89950000	#FFDADA
Leaf	Ca_59Chr01	89950001	90190000	B2.1	0.25	.	89950001	90190000	#4848FF
Leaf	Ca_59Chr01	90200001	90440000	B2.1	0.25	.	90200001	90440000	#4848FF
Leaf	Ca_59Chr01	90440001	90960000	B2.2	0.125	.	90440001	90960000	#0000FF
Leaf	Ca_59Chr01	90960001	91500000	A2.2	0.625	.	90960001	91500000	#FFDADA
Leaf	Ca_59Chr01	91500001	91590000	B1.2	0.375	.	91500001	91590000	#9191FF
Leaf	Ca_59Chr01	91600001	91630000	B1.2	0.375	.	91600001	91630000	#9191FF
Leaf	Ca_59Chr01	91630001	91720000	B1.1	0.5	.	91630001	91720000	#DADAFF
Leaf	Ca_59Chr01	91720001	91850000	B1.1	0.5	.	91720001	91850000	#DADAFF
Leaf	Ca_59Chr01	91850001	92050000	A2.1	0.75	.	91850001	92050000	#FF9191
Leaf	Ca_59Chr01	92050001	92530000	B1.1	0.5	.	92050001	92530000	#DADAFF
Leaf	Ca_59Chr01	92530001	92810000	B1.1	0.5	.	92530001	92810000	#DADAFF
Leaf	Ca_59Chr01	92810001	92990000	B1.1	0.5	.	92810001	92990000	#DADAFF
Leaf	Ca_59Chr01	92990001	93090000	A2.1	0.75	.	92990001	93090000	#FF9191
Leaf	Ca_59Chr01	93090001	93300000	B1.1	0.5	.	93090001	93300000	#DADAFF
Leaf	Ca_59Chr01	93300001	93340000	A2.2	0.625	.	93300001	93340000	#FFDADA
Leaf	Ca_59Chr01	93340001	93970000	B2.1	0.25	.	93340001	93970000	#4848FF
Leaf	Ca_59Chr01	93970001	94260000	B2.1	0.25	.	93970001	94260000	#4848FF
Leaf	Ca_59Chr01	94260001	94350000	A2.2	0.625	.	94260001	94350000	#FFDADA
Leaf	Ca_59Chr01	94350001	94870000	B2.2	0.125	.	94350001	94870000	#0000FF
Leaf	Ca_59Chr01	94870001	95010000	B1.2	0.375	.	94870001	95010000	#9191FF
Leaf	Ca_59Chr01	95010001	95170000	A2.2	0.625	.	95010001	95170000	#FFDADA
Leaf	Ca_59Chr01	95170001	95680000	B2.1	0.25	.	95170001	95680000	#4848FF
Leaf	Ca_59Chr01	95680001	95900000	A2.2	0.625	.	95680001	95900000	#FFDADA
Leaf	Ca_59Chr01	95900001	96340000	B1.2	0.375	.	95900001	96340000	#9191FF
Leaf	Ca_59Chr01	96340001	96540000	B1.2	0.375	.	96340001	96540000	#9191FF
Leaf	Ca_59Chr01	96540001	96590000	A2.2	0.625	.	96540001	96590000	#FFDADA
Leaf	Ca_59Chr01	96590001	96860000	B2.1	0.25	.	96590001	96860000	#4848FF
Leaf	Ca_59Chr01	96860001	97040000	A2.2	0.625	.	96860001	97040000	#FFDADA
Leaf	Ca_59Chr01	97040001	97190000	A2.2	0.625	.	97040001	97190000	#FFDADA
Leaf	Ca_59Chr01	97190001	97560000	A1.2	0.875	.	97190001	97560000	#FF4848
Leaf	Ca_59Chr01	97560001	97910000	A2.1	0.75	.	97560001	97910000	#FF9191
Leaf	Ca_59Chr01	97920001	97930000	A2.1	0.75	.	97920001	97930000	#FF9191
Leaf	Ca_59Chr01	97940001	98130000	A2.1	0.75	.	97940001	98130000	#FF9191
Leaf	Ca_59Chr01	98130001	98260000	A2.2	0.625	.	98130001	98260000	#FFDADA
Leaf	Ca_59Chr01	98260001	98720000	A2.1	0.75	.	98260001	98720000	#FF9191
Leaf	Ca_59Chr01	98720001	98760000	A2.2	0.625	.	98720001	98760000	#FFDADA
Leaf	Ca_59Chr01	98760001	99040000	B2.1	0.25	.	98760001	99040000	#4848FF
Leaf	Ca_59Chr01	99040001	99680000	B2.1	0.25	.	99040001	99680000	#4848FF
Leaf	Ca_59Chr01	99680001	99740000	B1.2	0.375	.	99680001	99740000	#9191FF
Leaf	Ca_59Chr01	99740001	100110000	B1.1	0.5	.	99740001	100110000	#DADAFF
Leaf	Ca_59Chr01	100110001	100360000	B2.2	0.125	.	100110001	100360000	#0000FF
Leaf	Ca_59Chr01	100370001	100390000	B2.2	0.125	.	100370001	100390000	#0000FF
Leaf	Ca_59Chr01	100390001	100450000	B1.1	0.5	.	100390001	100450000	#DADAFF
Leaf	Ca_59Chr01	100450001	100740000	B2.2	0.125	.	100450001	100740000	#0000FF
Leaf	Ca_59Chr01	100750001	101130000	B2.2	0.125	.	100750001	101130000	#0000FF
Leaf	Ca_59Chr01	101130001	101200000	B1.2	0.375	.	101130001	101200000	#9191FF
Leaf	Ca_59Chr01	101200001	101310000	A2.1	0.75	.	101200001	101310000	#FF9191
Leaf	Ca_59Chr01	101310001	101780000	B1.1	0.5	.	101310001	101780000	#DADAFF
Leaf	Ca_59Chr01	101780001	101810000	A2.1	0.75	.	101780001	101810000	#FF9191
Leaf	Ca_59Chr01	101810001	101940000	B1.1	0.5	.	101810001	101940000	#DADAFF
Leaf	Ca_59Chr01	101940001	102620000	B2.2	0.125	.	101940001	102620000	#0000FF
Leaf	Ca_59Chr01	102620001	103090000	B1.2	0.375	.	102620001	103090000	#9191FF
Leaf	Ca_59Chr01	103090001	103640000	B2.1	0.25	.	103090001	103640000	#4848FF
Leaf	Ca_59Chr01	103640001	103680000	B1.1	0.5	.	103640001	103680000	#DADAFF
Leaf	Ca_59Chr01	103680001	104070000	B2.1	0.25	.	103680001	104070000	#4848FF
Leaf	Ca_59Chr01	104070001	104260000	B1.2	0.375	.	104070001	104260000	#9191FF
Leaf	Ca_59Chr01	104260001	104480000	B2.1	0.25	.	104260001	104480000	#4848FF
Leaf	Ca_59Chr01	104490001	104730000	B2.1	0.25	.	104490001	104730000	#4848FF
Leaf	Ca_59Chr01	104730001	104770000	B1.1	0.5	.	104730001	104770000	#DADAFF
Leaf	Ca_59Chr01	104770001	104870000	B2.1	0.25	.	104770001	104870000	#4848FF
Leaf	Ca_59Chr01	104870001	105310000	B2.2	0.125	.	104870001	105310000	#0000FF
Leaf	Ca_59Chr01	105310001	105390000	A2.2	0.625	.	105310001	105390000	#FFDADA
Leaf	Ca_59Chr01	105390001	105760000	B2.1	0.25	.	105390001	105760000	#4848FF
Leaf	Ca_59Chr01	105760001	106180000	B1.2	0.375	.	105760001	106180000	#9191FF
Leaf	Ca_59Chr01	106180001	106260000	B1.1	0.5	.	106180001	106260000	#DADAFF
Leaf	Ca_59Chr01	106260001	106350000	A2.2	0.625	.	106260001	106350000	#FFDADA
Leaf	Ca_59Chr01	106350001	106680000	B1.2	0.375	.	106350001	106680000	#9191FF
Leaf	Ca_59Chr01	106680001	106820000	B1.1	0.5	.	106680001	106820000	#DADAFF
Leaf	Ca_59Chr01	106820001	108410000	B2.2	0.125	.	106820001	108410000	#0000FF
Leaf	Ca_59Chr01	108410001	108450000	A2.2	0.625	.	108410001	108450000	#FFDADA
Leaf	Ca_59Chr01	108450001	108750000	B2.1	0.25	.	108450001	108750000	#4848FF
Leaf	Ca_59Chr01	108750001	109360000	B1.2	0.375	.	108750001	109360000	#9191FF
Leaf	Ca_59Chr01	109360001	109650000	B2.2	0.125	.	109360001	109650000	#0000FF
Leaf	Ca_59Chr01	109660001	109830000	B2.2	0.125	.	109660001	109830000	#0000FF
Leaf	Ca_59Chr01	109830001	109980000	B1.1	0.5	.	109830001	109980000	#DADAFF
Leaf	Ca_59Chr01	109980001	110020000	A2.1	0.75	.	109980001	110020000	#FF9191
Leaf	Ca_59Chr01	110020001	110390000	A2.1	0.75	.	110020001	110390000	#FF9191
Leaf	Ca_59Chr01	110390001	110560000	B1.2	0.375	.	110390001	110560000	#9191FF
Leaf	Ca_59Chr01	110560001	110700000	A2.2	0.625	.	110560001	110700000	#FFDADA
Leaf	Ca_59Chr01	110700001	110870000	B1.2	0.375	.	110700001	110870000	#9191FF
Leaf	Ca_59Chr01	110870001	110910000	A2.2	0.625	.	110870001	110910000	#FFDADA
Leaf	Ca_59Chr01	110910001	111760000	B2.2	0.125	.	110910001	111760000	#0000FF
Leaf	Ca_59Chr01	111760001	111800000	A2.2	0.625	.	111760001	111800000	#FFDADA
Leaf	Ca_59Chr01	111800001	112290000	B2.2	0.125	.	111800001	112290000	#0000FF
Leaf	Ca_59Chr01	112290001	112360000	A2.2	0.625	.	112290001	112360000	#FFDADA
Leaf	Ca_59Chr01	112360001	112810000	B2.1	0.25	.	112360001	112810000	#4848FF
Leaf	Ca_59Chr01	113090001	113180000	B2.1	0.25	.	113090001	113180000	#4848FF
Leaf	Ca_59Chr01	113180001	114210000	B2.2	0.125	.	113180001	114210000	#0000FF
Leaf	Ca_59Chr01	114210001	114390000	B2.1	0.25	.	114210001	114390000	#4848FF
Leaf	Ca_59Chr01	114400001	114430000	B2.1	0.25	.	114400001	114430000	#4848FF
Leaf	Ca_59Chr01	114440001	115170000	B2.1	0.25	.	114440001	115170000	#4848FF
Leaf	Ca_59Chr01	115170001	115940000	B2.2	0.125	.	115170001	115940000	#0000FF
Leaf	Ca_59Chr01	115940001	116070000	B1.2	0.375	.	115940001	116070000	#9191FF
Leaf	Ca_59Chr01	116070001	116480000	B2.2	0.125	.	116070001	116480000	#0000FF
Leaf	Ca_59Chr01	116490001	116870000	B2.2	0.125	.	116490001	116870000	#0000FF
Leaf	Ca_59Chr01	116880001	117300000	B2.2	0.125	.	116880001	117300000	#0000FF
Leaf	Ca_59Chr01	117300001	117990000	B2.1	0.25	.	117300001	117990000	#4848FF
Leaf	Ca_59Chr01	117990001	118800000	B1.1	0.5	.	117990001	118800000	#DADAFF
Leaf	Ca_59Chr01	118800001	118940000	A2.2	0.625	.	118800001	118940000	#FFDADA
Leaf	Ca_59Chr01	118940001	119270000	B2.1	0.25	.	118940001	119270000	#4848FF
Leaf	Ca_59Chr01	119270001	119650000	B2.1	0.25	.	119270001	119650000	#4848FF
Leaf	Ca_59Chr01	119660001	119670000	B2.1	0.25	.	119660001	119670000	#4848FF
Leaf	Ca_59Chr01	119670001	119770000	B1.1	0.5	.	119670001	119770000	#DADAFF
Leaf	Ca_59Chr01	119770001	120920000	B2.2	0.125	.	119770001	120920000	#0000FF
Leaf	Ca_59Chr01	120920001	121130000	A1.2	0.875	.	120920001	121130000	#FF4848
Leaf	Ca_59Chr01	121130001	121500000	A2.1	0.75	.	121130001	121500000	#FF9191
Leaf	Ca_59Chr01	121500001	121870000	B2.1	0.25	.	121500001	121870000	#4848FF
Leaf	Ca_59Chr01	121870001	121920000	B1.1	0.5	.	121870001	121920000	#DADAFF
Leaf	Ca_59Chr01	121920001	123170000	B2.2	0.125	.	121920001	123170000	#0000FF
Leaf	Ca_59Chr01	123170001	123480000	B2.1	0.25	.	123170001	123480000	#4848FF
Leaf	Ca_59Chr01	123490001	124020000	B2.1	0.25	.	123490001	124020000	#4848FF
Leaf	Ca_59Chr01	124020001	124760000	B2.1	0.25	.	124020001	124760000	#4848FF
Leaf	Ca_59Chr01	124770001	124830000	B2.1	0.25	.	124770001	124830000	#4848FF
Leaf	Ca_59Chr01	124830001	124860000	B1.1	0.5	.	124830001	124860000	#DADAFF
Leaf	Ca_59Chr01	124860001	125440000	B2.2	0.125	.	124860001	125440000	#0000FF
Leaf	Ca_59Chr01	125450001	125580000	B2.2	0.125	.	125450001	125580000	#0000FF
Leaf	Ca_59Chr01	125580001	126030000	B2.2	0.125	.	125580001	126030000	#0000FF
Leaf	Ca_59Chr01	126030001	126160000	B1.1	0.5	.	126030001	126160000	#DADAFF
Leaf	Ca_59Chr01	126160001	126310000	B2.1	0.25	.	126160001	126310000	#4848FF
Leaf	Ca_59Chr01	126310001	126490000	B1.2	0.375	.	126310001	126490000	#9191FF
Leaf	Ca_59Chr01	126490001	126870000	B2.2	0.125	.	126490001	126870000	#0000FF
Leaf	Ca_59Chr01	126870001	126970000	B1.1	0.5	.	126870001	126970000	#DADAFF
Leaf	Ca_59Chr01	126970001	128340000	B2.2	0.125	.	126970001	128340000	#0000FF
Leaf	Ca_59Chr01	128340001	128470000	B1.1	0.5	.	128340001	128470000	#DADAFF
Leaf	Ca_59Chr01	128470001	128610000	A2.1	0.75	.	128470001	128610000	#FF9191
Leaf	Ca_59Chr01	128610001	128750000	B1.2	0.375	.	128610001	128750000	#9191FF
Leaf	Ca_59Chr01	128750001	128830000	B1.1	0.5	.	128750001	128830000	#DADAFF
Leaf	Ca_59Chr01	128830001	128990000	A2.1	0.75	.	128830001	128990000	#FF9191
Leaf	Ca_59Chr01	128990001	129220000	A2.2	0.625	.	128990001	129220000	#FFDADA
Leaf	Ca_59Chr01	129220001	129260000	B1.1	0.5	.	129220001	129260000	#DADAFF
Leaf	Ca_59Chr01	129260001	129390000	B1.2	0.375	.	129260001	129390000	#9191FF
Leaf	Ca_59Chr01	129390001	129450000	A2.1	0.75	.	129390001	129450000	#FF9191
Leaf	Ca_59Chr01	129450001	129790000	B1.2	0.375	.	129450001	129790000	#9191FF
Leaf	Ca_59Chr01	129790001	129830000	B1.1	0.5	.	129790001	129830000	#DADAFF
Leaf	Ca_59Chr01	129830001	129980000	B1.2	0.375	.	129830001	129980000	#9191FF
Leaf	Ca_59Chr01	129980001	130460000	B2.1	0.25	.	129980001	130460000	#4848FF
Leaf	Ca_59Chr01	130460001	130500000	B1.1	0.5	.	130460001	130500000	#DADAFF
Leaf	Ca_59Chr01	130500001	131090000	B1.2	0.375	.	130500001	131090000	#9191FF
Leaf	Ca_59Chr01	131090001	132550000	B2.2	0.125	.	131090001	132550000	#0000FF
Leaf	Ca_59Chr01	132550001	132620000	A2.2	0.625	.	132550001	132620000	#FFDADA
Leaf	Ca_59Chr01	132620001	133420000	B1.1	0.5	.	132620001	133420000	#DADAFF
Leaf	Ca_59Chr01	133420001	133710000	A2.2	0.625	.	133420001	133710000	#FFDADA
Leaf	Ca_59Chr01	133710001	133980000	B1.1	0.5	.	133710001	133980000	#DADAFF
Leaf	Ca_59Chr01	133980001	134490000	B2.1	0.25	.	133980001	134490000	#4848FF
Leaf	Ca_59Chr01	134490001	135480000	B2.2	0.125	.	134490001	135480000	#0000FF
Leaf	Ca_59Chr01	135480001	136630000	B2.2	0.125	.	135480001	136630000	#0000FF
Leaf	Ca_59Chr01	136630001	136670000	B1.1	0.5	.	136630001	136670000	#DADAFF
Leaf	Ca_59Chr01	136670001	138670000	B2.2	0.125	.	136670001	138670000	#0000FF
Leaf	Ca_59Chr01	138670001	138810000	B1.2	0.375	.	138670001	138810000	#9191FF
Leaf	Ca_59Chr01	138810001	139290000	B1.1	0.5	.	138810001	139290000	#DADAFF
Leaf	Ca_59Chr01	139290001	139650000	B2.1	0.25	.	139290001	139650000	#4848FF
Leaf	Ca_59Chr01	139650001	139920000	B1.1	0.5	.	139650001	139920000	#DADAFF
Leaf	Ca_59Chr01	139920001	140860000	B1.2	0.375	.	139920001	140860000	#9191FF
Leaf	Ca_59Chr01	140860001	140900000	B1.1	0.5	.	140860001	140900000	#DADAFF
Leaf	Ca_59Chr01	140900001	141240000	B2.1	0.25	.	140900001	141240000	#4848FF
Leaf	Ca_59Chr01	141240001	141500000	B1.1	0.5	.	141240001	141500000	#DADAFF
Leaf	Ca_59Chr01	141500001	141730000	B2.1	0.25	.	141500001	141730000	#4848FF
Leaf	Ca_59Chr01	141740001	141900000	B2.1	0.25	.	141740001	141900000	#4848FF
Leaf	Ca_59Chr01	141900001	142070000	B1.1	0.5	.	141900001	142070000	#DADAFF
Leaf	Ca_59Chr01	142070001	142980000	B2.2	0.125	.	142070001	142980000	#0000FF
Leaf	Ca_59Chr01	142980001	143020000	B1.1	0.5	.	142980001	143020000	#DADAFF
Leaf	Ca_59Chr01	143020001	143580000	B2.2	0.125	.	143020001	143580000	#0000FF
Leaf	Ca_59Chr01	143580001	143660000	B1.1	0.5	.	143580001	143660000	#DADAFF
Leaf	Ca_59Chr01	143660001	143700000	B1.1	0.5	.	143660001	143700000	#DADAFF
Leaf	Ca_59Chr01	143700001	145200000	B2.2	0.125	.	143700001	145200000	#0000FF
Leaf	Ca_59Chr01	145200001	145840000	B2.2	0.125	.	145200001	145840000	#0000FF
Leaf	Ca_59Chr01	145840001	146750000	B2.2	0.125	.	145840001	146750000	#0000FF
Leaf	Ca_59Chr01	146750001	146890000	A2.2	0.625	.	146750001	146890000	#FFDADA
Leaf	Ca_59Chr01	146890001	146970000	A2.2	0.625	.	146890001	146970000	#FFDADA
Leaf	Ca_59Chr01	146970001	147180000	B2.1	0.25	.	146970001	147180000	#4848FF
Leaf	Ca_59Chr01	147180001	147550000	B1.2	0.375	.	147180001	147550000	#9191FF
Leaf	Ca_59Chr01	147550001	147720000	A2.2	0.625	.	147550001	147720000	#FFDADA
Leaf	Ca_59Chr01	147720001	147840000	A2.2	0.625	.	147720001	147840000	#FFDADA
Leaf	Ca_59Chr01	147880001	148070000	A2.2	0.625	.	147880001	148070000	#FFDADA
Leaf	Ca_59Chr01	148080001	148390000	A2.2	0.625	.	148080001	148390000	#FFDADA
Leaf	Ca_59Chr01	148390001	149450000	B2.2	0.125	.	148390001	149450000	#0000FF
Leaf	Ca_59Chr01	149450001	149460000	B2.2	0.125	.	149450001	149460000	#0000FF
Leaf	Ca_59Chr01	149470001	149620000	B2.2	0.125	.	149470001	149620000	#0000FF
Leaf	Ca_59Chr01	149630001	150950000	B2.2	0.125	.	149630001	150950000	#0000FF
Leaf	Ca_59Chr01	150960001	151320000	B2.2	0.125	.	150960001	151320000	#0000FF
Leaf	Ca_59Chr01	151320001	151390000	A2.2	0.625	.	151320001	151390000	#FFDADA
Leaf	Ca_59Chr01	151390001	151470000	B1.2	0.375	.	151390001	151470000	#9191FF
Leaf	Ca_59Chr01	151470001	152170000	B2.2	0.125	.	151470001	152170000	#0000FF
Leaf	Ca_59Chr01	152170001	152210000	B1.1	0.5	.	152170001	152210000	#DADAFF
Leaf	Ca_59Chr01	152210001	152380000	B2.1	0.25	.	152210001	152380000	#4848FF
Leaf	Ca_59Chr01	152380001	152620000	B2.1	0.25	.	152380001	152620000	#4848FF
Leaf	Ca_59Chr01	152620001	152690000	A2.2	0.625	.	152620001	152690000	#FFDADA
Leaf	Ca_59Chr01	152690001	154000000	B2.2	0.125	.	152690001	154000000	#0000FF
Leaf	Ca_59Chr01	154000001	154580000	B1.2	0.375	.	154000001	154580000	#9191FF
Leaf	Ca_59Chr01	154580001	154680000	A2.1	0.75	.	154580001	154680000	#FF9191
Leaf	Ca_59Chr01	154680001	154940000	B1.2	0.375	.	154680001	154940000	#9191FF
Leaf	Ca_59Chr01	154940001	155360000	B2.1	0.25	.	154940001	155360000	#4848FF
Leaf	Ca_59Chr01	155360001	155540000	B1.2	0.375	.	155360001	155540000	#9191FF
Leaf	Ca_59Chr01	155540001	155840000	B2.1	0.25	.	155540001	155840000	#4848FF
Leaf	Ca_59Chr01	155840001	155880000	B1.2	0.375	.	155840001	155880000	#9191FF
Leaf	Ca_59Chr01	155880001	156130000	B2.1	0.25	.	155880001	156130000	#4848FF
Leaf	Ca_59Chr01	156130001	156780000	B2.2	0.125	.	156130001	156780000	#0000FF
Leaf	Ca_59Chr01	156780001	157330000	B1.2	0.375	.	156780001	157330000	#9191FF
Leaf	Ca_59Chr01	157330001	157370000	A2.2	0.625	.	157330001	157370000	#FFDADA
Leaf	Ca_59Chr01	157370001	158320000	B2.1	0.25	.	157370001	158320000	#4848FF
Leaf	Ca_59Chr01	158320001	158670000	B2.1	0.25	.	158320001	158670000	#4848FF
Leaf	Ca_59Chr01	158670001	159540000	B2.1	0.25	.	158670001	159540000	#4848FF
Leaf	Ca_59Chr01	159540001	159630000	B2.1	0.25	.	159540001	159630000	#4848FF
Leaf	Ca_59Chr01	159660001	159830000	B2.1	0.25	.	159660001	159830000	#4848FF
Leaf	Ca_59Chr01	159830001	160490000	B2.1	0.25	.	159830001	160490000	#4848FF
Leaf	Ca_59Chr01	160490001	160550000	A2.2	0.625	.	160490001	160550000	#FFDADA
Leaf	Ca_59Chr01	160550001	160840000	B2.1	0.25	.	160550001	160840000	#4848FF
Leaf	Ca_59Chr01	160840001	160970000	B2.1	0.25	.	160840001	160970000	#4848FF
Leaf	Ca_59Chr01	160970001	161040000	B1.2	0.375	.	160970001	161040000	#9191FF
Leaf	Ca_59Chr01	161040001	161440000	B1.2	0.375	.	161040001	161440000	#9191FF
Leaf	Ca_59Chr01	161440001	161540000	B1.1	0.5	.	161440001	161540000	#DADAFF
Leaf	Ca_59Chr01	161540001	162090000	B2.1	0.25	.	161540001	162090000	#4848FF
Leaf	Ca_59Chr01	162090001	162280000	B1.2	0.375	.	162090001	162280000	#9191FF
Leaf	Ca_59Chr01	162280001	162320000	B1.2	0.375	.	162280001	162320000	#9191FF
Leaf	Ca_59Chr01	162320001	162680000	B2.2	0.125	.	162320001	162680000	#0000FF
Leaf	Ca_59Chr01	162690001	163820000	B2.2	0.125	.	162690001	163820000	#0000FF
Leaf	Ca_59Chr01	163820001	164240000	B2.1	0.25	.	163820001	164240000	#4848FF
Leaf	Ca_59Chr01	164240001	164480000	A2.2	0.625	.	164240001	164480000	#FFDADA
Leaf	Ca_59Chr01	164480001	164880000	A2.1	0.75	.	164480001	164880000	#FF9191
Leaf	Ca_59Chr01	164880001	165190000	B1.1	0.5	.	164880001	165190000	#DADAFF
Leaf	Ca_59Chr01	165190001	165310000	A2.2	0.625	.	165190001	165310000	#FFDADA
Leaf	Ca_59Chr01	165310001	165370000	B1.1	0.5	.	165310001	165370000	#DADAFF
Leaf	Ca_59Chr01	165370001	165920000	B2.1	0.25	.	165370001	165920000	#4848FF
Leaf	Ca_59Chr01	165920001	165960000	B1.1	0.5	.	165920001	165960000	#DADAFF
Leaf	Ca_59Chr01	165960001	166010000	B1.1	0.5	.	165960001	166010000	#DADAFF
Leaf	Ca_59Chr01	166010001	166050000	B1.1	0.5	.	166010001	166050000	#DADAFF
Leaf	Ca_59Chr01	166050001	166350000	B2.1	0.25	.	166050001	166350000	#4848FF
Leaf	Ca_59Chr01	166350001	166430000	B1.2	0.375	.	166350001	166430000	#9191FF
Leaf	Ca_59Chr01	166430001	166510000	A2.2	0.625	.	166430001	166510000	#FFDADA
Leaf	Ca_59Chr01	166510001	166590000	A2.1	0.75	.	166510001	166590000	#FF9191
Leaf	Ca_59Chr01	166590001	166650000	B1.1	0.5	.	166590001	166650000	#DADAFF
Leaf	Ca_59Chr01	166650001	167560000	B2.2	0.125	.	166650001	167560000	#0000FF
Leaf	Ca_59Chr01	167560001	167620000	B1.1	0.5	.	167560001	167620000	#DADAFF
Leaf	Ca_59Chr01	167620001	167770000	A2.1	0.75	.	167620001	167770000	#FF9191
Leaf	Ca_59Chr01	167770001	168030000	B1.2	0.375	.	167770001	168030000	#9191FF
Leaf	Ca_59Chr01	168030001	168140000	A2.1	0.75	.	168030001	168140000	#FF9191
Leaf	Ca_59Chr01	168140001	168240000	B1.2	0.375	.	168140001	168240000	#9191FF
Leaf	Ca_59Chr01	168240001	168460000	A2.2	0.625	.	168240001	168460000	#FFDADA
Leaf	Ca_59Chr01	168460001	168630000	B1.2	0.375	.	168460001	168630000	#9191FF
Leaf	Ca_59Chr01	168630001	168680000	B1.2	0.375	.	168630001	168680000	#9191FF
Leaf	Ca_59Chr01	168680001	168980000	B2.2	0.125	.	168680001	168980000	#0000FF
Leaf	Ca_59Chr01	168980001	169080000	B2.1	0.25	.	168980001	169080000	#4848FF
Leaf	Ca_59Chr01	169080001	169140000	B1.2	0.375	.	169080001	169140000	#9191FF
Leaf	Ca_59Chr01	169140001	169170000	B1.1	0.5	.	169140001	169170000	#DADAFF
Leaf	Ca_59Chr01	169170001	170310000	B2.1	0.25	.	169170001	170310000	#4848FF
Leaf	Ca_59Chr01	170310001	170670000	B1.1	0.5	.	170310001	170670000	#DADAFF
Leaf	Ca_59Chr01	170670001	171270000	B2.2	0.125	.	170670001	171270000	#0000FF
Leaf	Ca_59Chr01	171270001	171310000	B1.1	0.5	.	171270001	171310000	#DADAFF
Leaf	Ca_59Chr01	171310001	171770000	B1.2	0.375	.	171310001	171770000	#9191FF
Leaf	Ca_59Chr01	171770001	171850000	B1.1	0.5	.	171770001	171850000	#DADAFF
Leaf	Ca_59Chr01	171850001	172070000	B1.2	0.375	.	171850001	172070000	#9191FF
Leaf	Ca_59Chr01	172070001	172410000	B2.1	0.25	.	172070001	172410000	#4848FF
Leaf	Ca_59Chr01	172410001	172450000	A2.2	0.625	.	172410001	172450000	#FFDADA
Leaf	Ca_59Chr01	172450001	172560000	B1.2	0.375	.	172450001	172560000	#9191FF
Leaf	Ca_59Chr01	172560001	172790000	A2.1	0.75	.	172560001	172790000	#FF9191
Leaf	Ca_59Chr01	172790001	172970000	B1.2	0.375	.	172790001	172970000	#9191FF
Leaf	Ca_59Chr01	172970001	173120000	A2.2	0.625	.	172970001	173120000	#FFDADA
Leaf	Ca_59Chr01	173120001	173290000	B1.2	0.375	.	173120001	173290000	#9191FF
Leaf	Ca_59Chr01	173290001	173360000	A2.1	0.75	.	173290001	173360000	#FF9191
Leaf	Ca_59Chr01	173360001	173430000	A2.1	0.75	.	173360001	173430000	#FF9191
Leaf	Ca_59Chr01	173430001	173830000	B2.1	0.25	.	173430001	173830000	#4848FF
Leaf	Ca_59Chr01	173830001	174000000	B1.1	0.5	.	173830001	174000000	#DADAFF
Leaf	Ca_59Chr01	174000001	174360000	A2.1	0.75	.	174000001	174360000	#FF9191
Leaf	Ca_59Chr01	174360001	174450000	B1.2	0.375	.	174360001	174450000	#9191FF
Leaf	Ca_59Chr01	174450001	174560000	B1.2	0.375	.	174450001	174560000	#9191FF
Leaf	Ca_59Chr01	174560001	174600000	B1.1	0.5	.	174560001	174600000	#DADAFF
Leaf	Ca_59Chr01	174600001	174930000	B1.1	0.5	.	174600001	174930000	#DADAFF
Leaf	Ca_59Chr01	174930001	174960000	A2.2	0.625	.	174930001	174960000	#FFDADA
Leaf	Ca_59Chr01	174960001	175100000	B1.1	0.5	.	174960001	175100000	#DADAFF
Leaf	Ca_59Chr01	175100001	175720000	B2.2	0.125	.	175100001	175720000	#0000FF
Leaf	Ca_59Chr01	175720001	175770000	B1.1	0.5	.	175720001	175770000	#DADAFF
Leaf	Ca_59Chr01	175770001	176000000	B1.2	0.375	.	175770001	176000000	#9191FF
Leaf	Ca_59Chr01	176000001	176180000	B2.1	0.25	.	176000001	176180000	#4848FF
Leaf	Ca_59Chr01	176180001	176270000	B1.2	0.375	.	176180001	176270000	#9191FF
Leaf	Ca_59Chr01	176270001	176300000	B1.1	0.5	.	176270001	176300000	#DADAFF
Leaf	Ca_59Chr01	176300001	176790000	B2.2	0.125	.	176300001	176790000	#0000FF
Leaf	Ca_59Chr01	176790001	177170000	B2.2	0.125	.	176790001	177170000	#0000FF
Leaf	Ca_59Chr01	177180001	177360000	B2.2	0.125	.	177180001	177360000	#0000FF
Leaf	Ca_59Chr01	177360001	177480000	A2.2	0.625	.	177360001	177480000	#FFDADA
Leaf	Ca_59Chr01	177480001	177520000	A2.2	0.625	.	177480001	177520000	#FFDADA
Leaf	Ca_59Chr01	177520001	177770000	A2.2	0.625	.	177520001	177770000	#FFDADA
Leaf	Ca_59Chr01	177770001	177810000	A2.2	0.625	.	177770001	177810000	#FFDADA
Leaf	Ca_59Chr01	177810001	177920000	B1.2	0.375	.	177810001	177920000	#9191FF
Leaf	Ca_59Chr01	177920001	178680000	B2.1	0.25	.	177920001	178680000	#4848FF
Leaf	Ca_59Chr01	178680001	178750000	A2.1	0.75	.	178680001	178750000	#FF9191
Leaf	Ca_59Chr01	178750001	178950000	A2.1	0.75	.	178750001	178950000	#FF9191
Leaf	Ca_59Chr01	178950001	179010000	A2.1	0.75	.	178950001	179010000	#FF9191
Leaf	Ca_59Chr01	179010001	179560000	B1.2	0.375	.	179010001	179560000	#9191FF
Leaf	Ca_59Chr01	179560001	179670000	B1.1	0.5	.	179560001	179670000	#DADAFF
Leaf	Ca_59Chr01	179670001	179800000	B1.1	0.5	.	179670001	179800000	#DADAFF
Leaf	Ca_59Chr01	179800001	179840000	B1.1	0.5	.	179800001	179840000	#DADAFF
Leaf	Ca_59Chr01	179840001	180020000	A1.2	0.875	.	179840001	180020000	#FF4848
Leaf	Ca_59Chr01	180030001	180210000	A1.2	0.875	.	180030001	180210000	#FF4848
Leaf	Ca_59Chr01	180210001	180540000	A1.2	0.875	.	180210001	180540000	#FF4848
Leaf	Ca_59Chr01	180550001	180900000	A1.2	0.875	.	180550001	180900000	#FF4848
Leaf	Ca_59Chr01	180900001	180990000	A2.2	0.625	.	180900001	180990000	#FFDADA
Leaf	Ca_59Chr01	180990001	181540000	B1.2	0.375	.	180990001	181540000	#9191FF
Leaf	Ca_59Chr01	181540001	181660000	A2.2	0.625	.	181540001	181660000	#FFDADA
Leaf	Ca_59Chr01	181660001	181990000	B2.1	0.25	.	181660001	181990000	#4848FF
Leaf	Ca_59Chr01	181990001	182130000	B2.1	0.25	.	181990001	182130000	#4848FF
Leaf	Ca_59Chr01	182130001	182260000	A2.1	0.75	.	182130001	182260000	#FF9191
Leaf	Ca_59Chr01	182260001	182610000	B1.2	0.375	.	182260001	182610000	#9191FF
Leaf	Ca_59Chr01	182610001	182650000	A2.2	0.625	.	182610001	182650000	#FFDADA
Leaf	Ca_59Chr01	182650001	182690000	B1.1	0.5	.	182650001	182690000	#DADAFF
Leaf	Ca_59Chr01	182690001	183120000	B2.2	0.125	.	182690001	183120000	#0000FF
Leaf	Ca_59Chr01	183120001	183160000	A2.2	0.625	.	183120001	183160000	#FFDADA
Leaf	Ca_59Chr01	183160001	183450000	B2.1	0.25	.	183160001	183450000	#4848FF
Leaf	Ca_59Chr01	183450001	183520000	B1.1	0.5	.	183450001	183520000	#DADAFF
Leaf	Ca_59Chr01	183520001	183840000	B1.1	0.5	.	183520001	183840000	#DADAFF
Leaf	Ca_59Chr01	183840001	183890000	B1.1	0.5	.	183840001	183890000	#DADAFF
Leaf	Ca_59Chr01	183890001	184000000	B1.2	0.375	.	183890001	184000000	#9191FF
Leaf	Ca_59Chr01	184000001	184090000	A2.1	0.75	.	184000001	184090000	#FF9191
Leaf	Ca_59Chr01	184090001	184410000	B2.1	0.25	.	184090001	184410000	#4848FF
Leaf	Ca_59Chr01	184500001	184520000	B2.1	0.25	.	184500001	184520000	#4848FF
Leaf	Ca_59Chr01	184550001	184790000	B2.1	0.25	.	184550001	184790000	#4848FF
Leaf	Ca_59Chr01	184790001	185020000	B1.1	0.5	.	184790001	185020000	#DADAFF
Leaf	Ca_59Chr01	185020001	185070000	B1.2	0.375	.	185020001	185070000	#9191FF
Leaf	Ca_59Chr01	185070001	185360000	B2.2	0.125	.	185070001	185360000	#0000FF
Leaf	Ca_59Chr01	185360001	185400000	B1.2	0.375	.	185360001	185400000	#9191FF
Leaf	Ca_59Chr01	185400001	185540000	B2.1	0.25	.	185400001	185540000	#4848FF
Leaf	Ca_59Chr01	185540001	185630000	A2.2	0.625	.	185540001	185630000	#FFDADA
Leaf	Ca_59Chr01	185630001	185850000	B2.1	0.25	.	185630001	185850000	#4848FF
Leaf	Ca_59Chr01	185850001	186450000	B2.1	0.25	.	185850001	186450000	#4848FF
Leaf	Ca_59Chr01	186450001	186610000	B1.1	0.5	.	186450001	186610000	#DADAFF
Leaf	Ca_59Chr01	186610001	186680000	B1.1	0.5	.	186610001	186680000	#DADAFF
Leaf	Ca_59Chr01	186680001	186820000	B1.2	0.375	.	186680001	186820000	#9191FF
Leaf	Ca_59Chr01	186820001	186920000	A2.2	0.625	.	186820001	186920000	#FFDADA
Leaf	Ca_59Chr01	186920001	186960000	A2.1	0.75	.	186920001	186960000	#FF9191
Leaf	Ca_59Chr01	186960001	187010000	B1.1	0.5	.	186960001	187010000	#DADAFF
Leaf	Ca_59Chr01	187010001	187050000	A2.2	0.625	.	187010001	187050000	#FFDADA
Leaf	Ca_59Chr01	187050001	187220000	B1.2	0.375	.	187050001	187220000	#9191FF
Leaf	Ca_59Chr01	187220001	187600000	B1.2	0.375	.	187220001	187600000	#9191FF
Leaf	Ca_59Chr01	187600001	187640000	B1.1	0.5	.	187600001	187640000	#DADAFF
Leaf	Ca_59Chr01	187640001	187830000	B2.1	0.25	.	187640001	187830000	#4848FF
Leaf	Ca_59Chr01	187830001	187870000	A2.2	0.625	.	187830001	187870000	#FFDADA
Leaf	Ca_59Chr01	187870001	188390000	B2.1	0.25	.	187870001	188390000	#4848FF
Leaf	Ca_59Chr01	188390001	188490000	A2.2	0.625	.	188390001	188490000	#FFDADA
Leaf	Ca_59Chr01	188490001	188830000	B2.2	0.125	.	188490001	188830000	#0000FF
Leaf	Ca_59Chr01	188830001	189370000	B2.2	0.125	.	188830001	189370000	#0000FF
Leaf	Ca_59Chr01	189370001	189520000	B1.1	0.5	.	189370001	189520000	#DADAFF
Leaf	Ca_59Chr01	189520001	189700000	A1.2	0.875	.	189520001	189700000	#FF4848
Leaf	Ca_59Chr01	189700001	190050000	A1.2	0.875	.	189700001	190050000	#FF4848
Leaf	Ca_59Chr01	190050001	190090000	A2.1	0.75	.	190050001	190090000	#FF9191
Leaf	Ca_59Chr01	190090001	190490000	A1.2	0.875	.	190090001	190490000	#FF4848
Leaf	Ca_59Chr01	190490001	190770000	A1.1	1	.	190490001	190770000	#FF0000
Leaf	Ca_59Chr01	190810001	190820000	A1.1	1	.	190810001	190820000	#FF0000
Leaf	Ca_59Chr01	190830001	191710000	A1.1	1	.	190830001	191710000	#FF0000
Leaf	Ca_59Chr01	191710001	191780000	A2.2	0.625	.	191710001	191780000	#FFDADA
Leaf	Ca_59Chr01	191780001	191820000	A2.2	0.625	.	191780001	191820000	#FFDADA
Leaf	Ca_59Chr01	191820001	192110000	A1.2	0.875	.	191820001	192110000	#FF4848
Leaf	Ca_59Chr01	192120001	192320000	A1.2	0.875	.	192120001	192320000	#FF4848
Leaf	Ca_59Chr01	192320001	192360000	A2.2	0.625	.	192320001	192360000	#FFDADA
Leaf	Ca_59Chr01	192360001	192480000	A1.1	1	.	192360001	192480000	#FF0000
Leaf	Ca_59Chr01	192490001	193130000	A1.1	1	.	192490001	193130000	#FF0000
Leaf	Ca_59Chr01	193130001	193680000	A1.2	0.875	.	193130001	193680000	#FF4848
Leaf	Ca_59Chr01	193680001	194310000	A1.1	1	.	193680001	194310000	#FF0000
Leaf	Ca_59Chr01	194310001	194940000	A1.2	0.875	.	194310001	194940000	#FF4848
Leaf	Ca_59Chr01	194940001	195040000	A2.1	0.75	.	194940001	195040000	#FF9191
Leaf	Ca_59Chr01	195040001	195160000	A2.2	0.625	.	195040001	195160000	#FFDADA
Leaf	Ca_59Chr01	195160001	195470000	B1.2	0.375	.	195160001	195470000	#9191FF
Leaf	Ca_59Chr01	195470001	195690000	B1.2	0.375	.	195470001	195690000	#9191FF
Leaf	Ca_59Chr01	195690001	195980000	B2.2	0.125	.	195690001	195980000	#0000FF
Leaf	Ca_59Chr01	195980001	196110000	A2.2	0.625	.	195980001	196110000	#FFDADA
Leaf	Ca_59Chr01	196110001	196210000	A2.1	0.75	.	196110001	196210000	#FF9191
Leaf	Ca_59Chr01	196210001	196330000	B1.2	0.375	.	196210001	196330000	#9191FF
Leaf	Ca_59Chr01	196330001	196380000	A2.2	0.625	.	196330001	196380000	#FFDADA
Leaf	Ca_59Chr01	196380001	196430000	A2.1	0.75	.	196380001	196430000	#FF9191
Leaf	Ca_59Chr01	196430001	196580000	B1.1	0.5	.	196430001	196580000	#DADAFF
Leaf	Ca_59Chr01	196580001	196620000	A2.2	0.625	.	196580001	196620000	#FFDADA
Leaf	Ca_59Chr01	196620001	196970000	A2.2	0.625	.	196620001	196970000	#FFDADA
Leaf	Ca_59Chr01	196970001	197040000	B1.1	0.5	.	196970001	197040000	#DADAFF
Leaf	Ca_59Chr01	197040001	197200000	A1.1	1	.	197040001	197200000	#FF0000
Leaf	Ca_59Chr01	197220001	197640000	A1.1	1	.	197220001	197640000	#FF0000
Leaf	Ca_59Chr01	197640001	198010000	A1.2	0.875	.	197640001	198010000	#FF4848
Leaf	Ca_59Chr01	198010001	198530000	A1.2	0.875	.	198010001	198530000	#FF4848
Leaf	Ca_59Chr01	198530001	198870000	A2.1	0.75	.	198530001	198870000	#FF9191
Leaf	Ca_59Chr01	198870001	199340000	A1.1	1	.	198870001	199340000	#FF0000
Leaf	Ca_59Chr01	199340001	199410000	A2.1	0.75	.	199340001	199410000	#FF9191
Leaf	Ca_59Chr01	199410001	199590000	B1.1	0.5	.	199410001	199590000	#DADAFF
Leaf	Ca_59Chr01	199590001	200320000	B1.2	0.375	.	199590001	200320000	#9191FF
Leaf	Ca_59Chr01	200320001	200590000	A1.2	0.875	.	200320001	200590000	#FF4848
Leaf	Ca_59Chr01	200590001	200730000	A1.2	0.875	.	200590001	200730000	#FF4848
Leaf	Ca_59Chr01	200730001	201260000	A1.2	0.875	.	200730001	201260000	#FF4848
Leaf	Ca_59Chr01	201260001	201330000	A1.2	0.875	.	201260001	201330000	#FF4848
Leaf	Ca_59Chr01	201330001	201370000	A2.2	0.625	.	201330001	201370000	#FFDADA
Leaf	Ca_59Chr01	201380001	201580000	A2.2	0.625	.	201380001	201580000	#FFDADA
Leaf	Ca_59Chr01	201580001	201830000	A1.2	0.875	.	201580001	201830000	#FF4848
Leaf	Ca_59Chr01	201830001	202270000	A2.1	0.75	.	201830001	202270000	#FF9191
Leaf	Ca_59Chr01	202270001	202840000	A1.2	0.875	.	202270001	202840000	#FF4848
Leaf	Ca_59Chr01	202840001	203270000	A2.2	0.625	.	202840001	203270000	#FFDADA
Leaf	Ca_59Chr01	203270001	203320000	A2.1	0.75	.	203270001	203320000	#FF9191
Leaf	Ca_59Chr01	203320001	203450000	A1.2	0.875	.	203320001	203450000	#FF4848
Leaf	Ca_59Chr01	203470001	203740000	A1.2	0.875	.	203470001	203740000	#FF4848
Leaf	Ca_59Chr01	203740001	203840000	A2.1	0.75	.	203740001	203840000	#FF9191
Leaf	Ca_59Chr01	203840001	203890000	A2.2	0.625	.	203840001	203890000	#FFDADA
Leaf	Ca_59Chr01	203890001	204000000	A2.1	0.75	.	203890001	204000000	#FF9191
Leaf	Ca_59Chr01	204000001	204280000	B2.2	0.125	.	204000001	204280000	#0000FF
Leaf	Ca_59Chr01	204280001	205190000	B2.2	0.125	.	204280001	205190000	#0000FF
Leaf	Ca_59Chr01	205190001	205330000	A1.2	0.875	.	205190001	205330000	#FF4848
Leaf	Ca_59Chr01	205330001	205370000	A2.1	0.75	.	205330001	205370000	#FF9191
Leaf	Ca_59Chr01	205370001	205890000	A1.2	0.875	.	205370001	205890000	#FF4848
Leaf	Ca_59Chr01	205890001	206130000	B1.2	0.375	.	205890001	206130000	#9191FF
Leaf	Ca_59Chr01	206130001	206290000	A2.2	0.625	.	206130001	206290000	#FFDADA
Leaf	Ca_59Chr01	206290001	206330000	A2.2	0.625	.	206290001	206330000	#FFDADA
Leaf	Ca_59Chr01	206330001	206490000	A2.2	0.625	.	206330001	206490000	#FFDADA
Leaf	Ca_59Chr01	206490001	206700000	A2.1	0.75	.	206490001	206700000	#FF9191
Leaf	Ca_59Chr01	206700001	206900000	A2.1	0.75	.	206700001	206900000	#FF9191
Leaf	Ca_59Chr01	206910001	206980000	A2.1	0.75	.	206910001	206980000	#FF9191
Leaf	Ca_59Chr01	206980001	207140000	A2.1	0.75	.	206980001	207140000	#FF9191
Leaf	Ca_59Chr01	207140001	207300000	A2.1	0.75	.	207140001	207300000	#FF9191
Leaf	Ca_59Chr01	207300001	207480000	A1.2	0.875	.	207300001	207480000	#FF4848
Leaf	Ca_59Chr01	207480001	207550000	A2.2	0.625	.	207480001	207550000	#FFDADA
Leaf	Ca_59Chr01	207550001	207860000	A1.2	0.875	.	207550001	207860000	#FF4848
Leaf	Ca_59Chr01	207860001	208140000	B2.2	0.125	.	207860001	208140000	#0000FF
Leaf	Ca_59Chr01	208140001	208380000	B2.1	0.25	.	208140001	208380000	#4848FF
Leaf	Ca_59Chr01	208380001	208510000	A1.2	0.875	.	208380001	208510000	#FF4848
Leaf	Ca_59Chr01	208510001	208550000	A2.1	0.75	.	208510001	208550000	#FF9191
Leaf	Ca_59Chr01	208550001	209030000	A1.2	0.875	.	208550001	209030000	#FF4848
Leaf	Ca_59Chr01	209040001	209300000	A1.2	0.875	.	209040001	209300000	#FF4848
Leaf	Ca_59Chr01	209300001	209380000	A1.2	0.875	.	209300001	209380000	#FF4848
Leaf	Ca_59Chr01	209380001	209480000	A2.2	0.625	.	209380001	209480000	#FFDADA
Leaf	Ca_59Chr01	209480001	209640000	B2.1	0.25	.	209480001	209640000	#4848FF
Leaf	Ca_59Chr01	209640001	209690000	B1.1	0.5	.	209640001	209690000	#DADAFF
Leaf	Ca_59Chr01	209690001	209950000	B1.1	0.5	.	209690001	209950000	#DADAFF
Leaf	Ca_59Chr01	209950001	210050000	B1.1	0.5	.	209950001	210050000	#DADAFF
Leaf	Ca_59Chr01	210050001	210290000	A2.1	0.75	.	210050001	210290000	#FF9191
Leaf	Ca_59Chr01	210290001	210470000	A1.2	0.875	.	210290001	210470000	#FF4848
Leaf	Ca_59Chr01	210470001	210870000	B2.1	0.25	.	210470001	210870000	#4848FF
Leaf	Ca_59Chr01	210870001	211110000	A1.2	0.875	.	210870001	211110000	#FF4848
Leaf	Ca_59Chr01	211110001	211720000	A1.2	0.875	.	211110001	211720000	#FF4848
Leaf	Ca_59Chr01	211720001	212040000	A1.2	0.875	.	211720001	212040000	#FF4848
Leaf	Ca_59Chr01	212040001	212240000	A2.1	0.75	.	212040001	212240000	#FF9191
Leaf	Ca_59Chr01	212240001	212340000	A2.1	0.75	.	212240001	212340000	#FF9191
Leaf	Ca_59Chr01	212340001	212530000	B2.1	0.25	.	212340001	212530000	#4848FF
Leaf	Ca_59Chr01	212530001	212580000	A2.2	0.625	.	212530001	212580000	#FFDADA
Leaf	Ca_59Chr01	212580001	213550000	B2.2	0.125	.	212580001	213550000	#0000FF
Leaf	Ca_59Chr01	213550001	214020000	B1.1	0.5	.	213550001	214020000	#DADAFF
Leaf	Ca_59Chr01	214020001	214130000	A2.1	0.75	.	214020001	214130000	#FF9191
Leaf	Ca_59Chr01	214130001	214200000	B1.1	0.5	.	214130001	214200000	#DADAFF
Leaf	Ca_59Chr01	214200001	214240000	A2.1	0.75	.	214200001	214240000	#FF9191
Leaf	Ca_59Chr01	214240001	214450000	A2.1	0.75	.	214240001	214450000	#FF9191
Leaf	Ca_59Chr01	214450001	214530000	B1.2	0.375	.	214450001	214530000	#9191FF
Leaf	Ca_59Chr01	214530001	215080000	B2.2	0.125	.	214530001	215080000	#0000FF
Leaf	Ca_59Chr01	215080001	215180000	B1.2	0.375	.	215080001	215180000	#9191FF
Leaf	Ca_59Chr01	215180001	215220000	B1.1	0.5	.	215180001	215220000	#DADAFF
Leaf	Ca_59Chr01	215220001	215280000	B2.2	0.125	.	215220001	215280000	#0000FF
Leaf	Ca_59Chr01	215290001	215990000	B2.2	0.125	.	215290001	215990000	#0000FF
Leaf	Ca_59Chr01	215990001	216080000	B2.1	0.25	.	215990001	216080000	#4848FF
Leaf	Ca_59Chr01	216090001	216110000	B2.1	0.25	.	216090001	216110000	#4848FF
Leaf	Ca_59Chr01	216110001	216150000	B1.1	0.5	.	216110001	216150000	#DADAFF
Leaf	Ca_59Chr01	216150001	216330000	B1.1	0.5	.	216150001	216330000	#DADAFF
Leaf	Ca_59Chr01	216330001	216630000	A1.2	0.875	.	216330001	216630000	#FF4848
Leaf	Ca_59Chr01	216630001	216740000	B1.1	0.5	.	216630001	216740000	#DADAFF
Leaf	Ca_59Chr01	216740001	216780000	A2.2	0.625	.	216740001	216780000	#FFDADA
Leaf	Ca_59Chr01	216780001	216840000	B1.1	0.5	.	216780001	216840000	#DADAFF
Leaf	Ca_59Chr01	216840001	216950000	A2.1	0.75	.	216840001	216950000	#FF9191
Leaf	Ca_59Chr01	216950001	217360000	B1.2	0.375	.	216950001	217360000	#9191FF
Leaf	Ca_59Chr01	217360001	217560000	A2.2	0.625	.	217360001	217560000	#FFDADA
Leaf	Ca_59Chr01	217560001	217610000	B2.1	0.25	.	217560001	217610000	#4848FF
Leaf	Ca_59Chr01	217630001	218540000	B2.1	0.25	.	217630001	218540000	#4848FF
Leaf	Ca_59Chr01	218540001	218860000	B2.1	0.25	.	218540001	218860000	#4848FF
Leaf	Ca_59Chr01	218860001	218890000	A2.2	0.625	.	218860001	218890000	#FFDADA
Leaf	Ca_59Chr01	218890001	218970000	B1.2	0.375	.	218890001	218970000	#9191FF
Leaf	Ca_59Chr01	218970001	219170000	B2.2	0.125	.	218970001	219170000	#0000FF
Leaf	Ca_59Chr01	219170001	219540000	B2.2	0.125	.	219170001	219540000	#0000FF
Leaf	Ca_59Chr01	219540001	220200000	B1.1	0.5	.	219540001	220200000	#DADAFF
Leaf	Ca_59Chr01	220200001	220480000	B1.2	0.375	.	220200001	220480000	#9191FF
Leaf	Ca_59Chr01	220480001	220520000	A2.2	0.625	.	220480001	220520000	#FFDADA
Leaf	Ca_59Chr01	220520001	220830000	A2.2	0.625	.	220520001	220830000	#FFDADA
Leaf	Ca_59Chr01	220830001	220930000	A1.2	0.875	.	220830001	220930000	#FF4848
Leaf	Ca_59Chr01	220930001	221470000	A2.2	0.625	.	220930001	221470000	#FFDADA
Leaf	Ca_59Chr01	221470001	221560000	A1.2	0.875	.	221470001	221560000	#FF4848
Leaf	Ca_59Chr01	221560001	222140000	B1.2	0.375	.	221560001	222140000	#9191FF
Leaf	Ca_59Chr01	222140001	222360000	A2.1	0.75	.	222140001	222360000	#FF9191
Leaf	Ca_59Chr01	222360001	222490000	A1.2	0.875	.	222360001	222490000	#FF4848
Leaf	Ca_59Chr01	222490001	223400000	B2.2	0.125	.	222490001	223400000	#0000FF
Leaf	Ca_59Chr01	223400001	223780000	B2.1	0.25	.	223400001	223780000	#4848FF
Leaf	Ca_59Chr01	223780001	224030000	B2.1	0.25	.	223780001	224030000	#4848FF
Leaf	Ca_59Chr01	224030001	224720000	B1.2	0.375	.	224030001	224720000	#9191FF
Leaf	Ca_59Chr01	224720001	224820000	B1.2	0.375	.	224720001	224820000	#9191FF
Leaf	Ca_59Chr01	224820001	225070000	B2.2	0.125	.	224820001	225070000	#0000FF
Leaf	Ca_59Chr01	225070001	225120000	A2.1	0.75	.	225070001	225120000	#FF9191
Leaf	Ca_59Chr01	225120001	225270000	B1.2	0.375	.	225120001	225270000	#9191FF
Leaf	Ca_59Chr01	225270001	225530000	A2.2	0.625	.	225270001	225530000	#FFDADA
Leaf	Ca_59Chr01	225530001	225900000	A2.2	0.625	.	225530001	225900000	#FFDADA
Leaf	Ca_59Chr01	225900001	226000000	A2.1	0.75	.	225900001	226000000	#FF9191
Leaf	Ca_59Chr01	226000001	226190000	B2.1	0.25	.	226000001	226190000	#4848FF
Leaf	Ca_59Chr01	226190001	226250000	A2.2	0.625	.	226190001	226250000	#FFDADA
Leaf	Ca_59Chr01	226250001	226410000	A1.2	0.875	.	226250001	226410000	#FF4848
Leaf	Ca_59Chr01	226410001	226580000	B1.1	0.5	.	226410001	226580000	#DADAFF
Leaf	Ca_59Chr01	226580001	226980000	A1.2	0.875	.	226580001	226980000	#FF4848
Leaf	Ca_59Chr01	226980001	227030000	A1.2	0.875	.	226980001	227030000	#FF4848
Leaf	Ca_59Chr01	227030001	227120000	A2.2	0.625	.	227030001	227120000	#FFDADA
Leaf	Ca_59Chr01	227120001	227180000	A2.1	0.75	.	227120001	227180000	#FF9191
Leaf	Ca_59Chr01	227180001	227400000	A2.1	0.75	.	227180001	227400000	#FF9191
Leaf	Ca_59Chr01	227400001	227630000	B2.1	0.25	.	227400001	227630000	#4848FF
Leaf	Ca_59Chr01	227630001	227670000	A2.2	0.625	.	227630001	227670000	#FFDADA
Leaf	Ca_59Chr01	227670001	227920000	A2.2	0.625	.	227670001	227920000	#FFDADA
Leaf	Ca_59Chr01	227920001	228070000	A2.2	0.625	.	227920001	228070000	#FFDADA
Leaf	Ca_59Chr01	228070001	228500000	A2.1	0.75	.	228070001	228500000	#FF9191
Leaf	Ca_59Chr01	228500001	228540000	A2.2	0.625	.	228500001	228540000	#FFDADA
Leaf	Ca_59Chr01	228540001	228670000	A2.2	0.625	.	228540001	228670000	#FFDADA
Leaf	Ca_59Chr01	228670001	229110000	A2.2	0.625	.	228670001	229110000	#FFDADA
Leaf	Ca_59Chr01	229110001	229290000	B1.2	0.375	.	229110001	229290000	#9191FF
Leaf	Ca_59Chr01	229290001	229350000	A2.1	0.75	.	229290001	229350000	#FF9191
Leaf	Ca_59Chr01	229350001	229400000	A2.1	0.75	.	229350001	229400000	#FF9191
Leaf	Ca_59Chr01	229400001	229630000	A2.2	0.625	.	229400001	229630000	#FFDADA
Leaf	Ca_59Chr01	229630001	230010000	B1.1	0.5	.	229630001	230010000	#DADAFF
Leaf	Ca_59Chr01	230010001	230190000	B2.1	0.25	.	230010001	230190000	#4848FF
Leaf	Ca_59Chr01	230190001	230270000	A2.1	0.75	.	230190001	230270000	#FF9191
Leaf	Ca_59Chr01	230270001	230310000	A2.2	0.625	.	230270001	230310000	#FFDADA
Leaf	Ca_59Chr01	230310001	230540000	A1.2	0.875	.	230310001	230540000	#FF4848
Leaf	Ca_59Chr01	230540001	231240000	B2.1	0.25	.	230540001	231240000	#4848FF
Leaf	Ca_59Chr01	231240001	231260000	B1.2	0.375	.	231240001	231260000	#9191FF
Leaf	Ca_59Chr01	231270001	231550000	B1.2	0.375	.	231270001	231550000	#9191FF
Leaf	Ca_59Chr01	231550001	231810000	A2.2	0.625	.	231550001	231810000	#FFDADA
Leaf	Ca_59Chr01	231810001	232160000	A2.1	0.75	.	231810001	232160000	#FF9191
Leaf	Ca_59Chr01	232160001	232350000	A2.2	0.625	.	232160001	232350000	#FFDADA
Leaf	Ca_59Chr01	232350001	232420000	A1.2	0.875	.	232350001	232420000	#FF4848
Leaf	Ca_59Chr01	232420001	232690000	A2.1	0.75	.	232420001	232690000	#FF9191
Leaf	Ca_59Chr01	232690001	232810000	A2.2	0.625	.	232690001	232810000	#FFDADA
Leaf	Ca_59Chr01	232810001	233060000	A2.2	0.625	.	232810001	233060000	#FFDADA
Leaf	Ca_59Chr01	233060001	233190000	A2.1	0.75	.	233060001	233190000	#FF9191
Leaf	Ca_59Chr01	233190001	233330000	A2.1	0.75	.	233190001	233330000	#FF9191
Leaf	Ca_59Chr01	233330001	233630000	B2.2	0.125	.	233330001	233630000	#0000FF
Leaf	Ca_59Chr01	233640001	233940000	B2.2	0.125	.	233640001	233940000	#0000FF
Leaf	Ca_59Chr01	233940001	234030000	A1.2	0.875	.	233940001	234030000	#FF4848
Leaf	Ca_59Chr01	234030001	234120000	B1.1	0.5	.	234030001	234120000	#DADAFF
Leaf	Ca_59Chr01	234120001	234160000	A2.2	0.625	.	234120001	234160000	#FFDADA
Leaf	Ca_59Chr01	234160001	234350000	B1.2	0.375	.	234160001	234350000	#9191FF
Leaf	Ca_59Chr01	234350001	234390000	A2.2	0.625	.	234350001	234390000	#FFDADA
Leaf	Ca_59Chr01	234390001	234470000	B1.1	0.5	.	234390001	234470000	#DADAFF
Leaf	Ca_59Chr01	234470001	234920000	A2.1	0.75	.	234470001	234920000	#FF9191
Leaf	Ca_59Chr01	234920001	235050000	B1.1	0.5	.	234920001	235050000	#DADAFF
Leaf	Ca_59Chr01	235050001	235630000	A1.2	0.875	.	235050001	235630000	#FF4848
Leaf	Ca_59Chr01	235630001	235700000	B1.1	0.5	.	235630001	235700000	#DADAFF
Leaf	Ca_59Chr01	235700001	235780000	A2.1	0.75	.	235700001	235780000	#FF9191
Leaf	Ca_59Chr01	235780001	235850000	A2.1	0.75	.	235780001	235850000	#FF9191
Leaf	Ca_59Chr01	235850001	235920000	B1.1	0.5	.	235850001	235920000	#DADAFF
Leaf	Ca_59Chr01	235920001	235960000	A2.1	0.75	.	235920001	235960000	#FF9191
Leaf	Ca_59Chr01	235960001	236030000	B1.2	0.375	.	235960001	236030000	#9191FF
Leaf	Ca_59Chr01	236030001	236210000	B2.2	0.125	.	236030001	236210000	#0000FF
Leaf	Ca_59Chr01	236210001	236350000	B2.1	0.25	.	236210001	236350000	#4848FF
Leaf	Ca_59Chr01	236350001	236450000	A2.1	0.75	.	236350001	236450000	#FF9191
Leaf	Ca_59Chr01	236450001	236960000	B2.2	0.125	.	236450001	236960000	#0000FF
Leaf	Ca_59Chr01	236960001	237070000	B2.1	0.25	.	236960001	237070000	#4848FF
Leaf	Ca_59Chr01	237070001	237300000	A2.2	0.625	.	237070001	237300000	#FFDADA
Leaf	Ca_59Chr01	237300001	237350000	A2.1	0.75	.	237300001	237350000	#FF9191
Leaf	Ca_59Chr01	237350001	237530000	B1.1	0.5	.	237350001	237530000	#DADAFF
Leaf	Ca_59Chr01	237530001	238160000	B2.1	0.25	.	237530001	238160000	#4848FF
Leaf	Ca_59Chr01	238160001	238200000	A2.1	0.75	.	238160001	238200000	#FF9191
Leaf	Ca_59Chr01	238200001	238680000	B1.1	0.5	.	238200001	238680000	#DADAFF
Leaf	Ca_59Chr01	238680001	238750000	A2.1	0.75	.	238680001	238750000	#FF9191
Leaf	Ca_59Chr01	238750001	238970000	A2.2	0.625	.	238750001	238970000	#FFDADA
Leaf	Ca_59Chr01	238970001	239090000	B1.2	0.375	.	238970001	239090000	#9191FF
Leaf	Ca_59Chr01	239090001	239470000	A2.2	0.625	.	239090001	239470000	#FFDADA
Leaf	Ca_59Chr01	239470001	239720000	B1.1	0.5	.	239470001	239720000	#DADAFF
Leaf	Ca_59Chr01	239720001	239830000	B2.1	0.25	.	239720001	239830000	#4848FF
Leaf	Ca_59Chr01	239830001	239920000	A2.2	0.625	.	239830001	239920000	#FFDADA
Leaf	Ca_59Chr01	239920001	240260000	B2.2	0.125	.	239920001	240260000	#0000FF
Leaf	Ca_59Chr01	240260001	240300000	A2.2	0.625	.	240260001	240300000	#FFDADA
Leaf	Ca_59Chr01	240300001	240550000	B2.1	0.25	.	240300001	240550000	#4848FF
Leaf	Ca_59Chr01	240550001	240580000	A2.2	0.625	.	240550001	240580000	#FFDADA
Leaf	Ca_59Chr01	240580001	241090000	B2.1	0.25	.	240580001	241090000	#4848FF
Leaf	Ca_59Chr01	241090001	241250000	B2.2	0.125	.	241090001	241250000	#0000FF
Leaf	Ca_59Chr01	241260001	241440000	B2.2	0.125	.	241260001	241440000	#0000FF
Leaf	Ca_59Chr01	241440001	241480000	A2.1	0.75	.	241440001	241480000	#FF9191
Leaf	Ca_59Chr01	241480001	241530000	A2.1	0.75	.	241480001	241530000	#FF9191
Leaf	Ca_59Chr01	241530001	241740000	B2.1	0.25	.	241530001	241740000	#4848FF
Leaf	Ca_59Chr01	241750001	241970000	B2.1	0.25	.	241750001	241970000	#4848FF
Leaf	Ca_59Chr01	241970001	242380000	B2.1	0.25	.	241970001	242380000	#4848FF
Leaf	Ca_59Chr01	242380001	242450000	B1.1	0.5	.	242380001	242450000	#DADAFF
Leaf	Ca_59Chr01	242450001	242630000	B1.2	0.375	.	242450001	242630000	#9191FF
Leaf	Ca_59Chr01	242630001	242880000	B1.2	0.375	.	242630001	242880000	#9191FF
Leaf	Ca_59Chr01	242880001	243010000	B1.2	0.375	.	242880001	243010000	#9191FF
Leaf	Ca_59Chr01	243010001	243130000	B2.2	0.125	.	243010001	243130000	#0000FF
Leaf	Ca_59Chr01	243140001	243440000	B2.2	0.125	.	243140001	243440000	#0000FF
Leaf	Ca_59Chr01	243440001	243480000	A2.2	0.625	.	243440001	243480000	#FFDADA
Leaf	Ca_59Chr01	243480001	243670000	B1.2	0.375	.	243480001	243670000	#9191FF
Leaf	Ca_59Chr01	243670001	243850000	A1.2	0.875	.	243670001	243850000	#FF4848
Leaf	Ca_59Chr01	243850001	243900000	B1.2	0.375	.	243850001	243900000	#9191FF
Leaf	Ca_59Chr01	243900001	244030000	B2.1	0.25	.	243900001	244030000	#4848FF
Leaf	Ca_59Chr01	244030001	244060000	B1.2	0.375	.	244030001	244060000	#9191FF
Leaf	Ca_59Chr01	244060001	244230000	B1.2	0.375	.	244060001	244230000	#9191FF
Leaf	Ca_59Chr01	244230001	244310000	A2.2	0.625	.	244230001	244310000	#FFDADA
Leaf	Ca_59Chr01	244310001	244420000	B2.1	0.25	.	244310001	244420000	#4848FF
Leaf	Ca_59Chr01	244420001	244450000	B1.1	0.5	.	244420001	244450000	#DADAFF
Leaf	Ca_59Chr01	244450001	244530000	B2.1	0.25	.	244450001	244530000	#4848FF
Leaf	Ca_59Chr01	244530001	244620000	B1.1	0.5	.	244530001	244620000	#DADAFF
Leaf	Ca_59Chr01	244620001	245560000	B2.2	0.125	.	244620001	245560000	#0000FF
Leaf	Ca_59Chr01	245560001	245920000	B2.2	0.125	.	245560001	245920000	#0000FF
Leaf	Ca_59Chr01	245920001	245960000	A2.2	0.625	.	245920001	245960000	#FFDADA
Leaf	Ca_59Chr01	245960001	246070000	B1.1	0.5	.	245960001	246070000	#DADAFF
Leaf	Ca_59Chr01	246070001	246140000	A2.1	0.75	.	246070001	246140000	#FF9191
Leaf	Ca_59Chr01	246140001	246260000	A2.1	0.75	.	246140001	246260000	#FF9191
Leaf	Ca_59Chr01	246260001	246310000	A1.2	0.875	.	246260001	246310000	#FF4848
Leaf	Ca_59Chr01	246310001	246770000	A1.1	1	.	246310001	246770000	#FF0000
Leaf	Ca_59Chr01	246770001	247140000	A1.1	1	.	246770001	247140000	#FF0000
Leaf	Ca_59Chr01	247140001	247340000	A1.2	0.875	.	247140001	247340000	#FF4848
Leaf	Ca_59Chr01	247340001	247550000	A2.1	0.75	.	247340001	247550000	#FF9191
Leaf	Ca_59Chr01	247550001	247650000	A2.1	0.75	.	247550001	247650000	#FF9191
Leaf	Ca_59Chr01	247650001	247790000	B1.2	0.375	.	247650001	247790000	#9191FF
Leaf	Ca_59Chr01	247790001	247910000	A1.2	0.875	.	247790001	247910000	#FF4848
Leaf	Ca_59Chr01	247910001	248070000	B1.2	0.375	.	247910001	248070000	#9191FF
Leaf	Ca_59Chr01	248070001	248120000	A2.2	0.625	.	248070001	248120000	#FFDADA
Leaf	Ca_59Chr01	248120001	248800000	B2.2	0.125	.	248120001	248800000	#0000FF
Leaf	Ca_59Chr01	248800001	248860000	B2.1	0.25	.	248800001	248860000	#4848FF
Leaf	Ca_59Chr01	248860001	249630000	B2.2	0.125	.	248860001	249630000	#0000FF
Leaf	Ca_59Chr01	249640001	249860000	B2.2	0.125	.	249640001	249860000	#0000FF
Leaf	Ca_59Chr01	249870001	249950000	B2.2	0.125	.	249870001	249950000	#0000FF
Leaf	Ca_59Chr01	249950001	250000000	B1.2	0.375	.	249950001	250000000	#9191FF
Leaf	Ca_59Chr01	250000001	250180000	B1.1	0.5	.	250000001	250180000	#DADAFF
Leaf	Ca_59Chr01	250180001	250390000	B1.1	0.5	.	250180001	250390000	#DADAFF
Leaf	Ca_59Chr01	250390001	250630000	A2.2	0.625	.	250390001	250630000	#FFDADA
Leaf	Ca_59Chr01	250630001	250680000	A1.2	0.875	.	250630001	250680000	#FF4848
Leaf	Ca_59Chr01	250680001	250860000	A1.2	0.875	.	250680001	250860000	#FF4848
Leaf	Ca_59Chr01	250860001	251060000	A1.2	0.875	.	250860001	251060000	#FF4848
Leaf	Ca_59Chr01	251060001	251230000	A1.1	1	.	251060001	251230000	#FF0000
Leaf	Ca_59Chr01	251260001	251300000	A1.1	1	.	251260001	251300000	#FF0000
Leaf	Ca_59Chr01	251350001	252140000	A1.1	1	.	251350001	252140000	#FF0000
Leaf	Ca_59Chr01	252140001	252550000	A1.1	1	.	252140001	252550000	#FF0000
Leaf	Ca_59Chr01	252550001	252620000	A2.2	0.625	.	252550001	252620000	#FFDADA
Leaf	Ca_59Chr01	252620001	253010000	B1.1	0.5	.	252620001	253010000	#DADAFF
Leaf	Ca_59Chr01	253010001	253350000	A1.1	1	.	253010001	253350000	#FF0000
Leaf	Ca_59Chr01	253350001	253410000	A2.2	0.625	.	253350001	253410000	#FFDADA
Leaf	Ca_59Chr01	253410001	253530000	A1.2	0.875	.	253410001	253530000	#FF4848
Leaf	Ca_59Chr01	253530001	253680000	A1.2	0.875	.	253530001	253680000	#FF4848
Leaf	Ca_59Chr01	253680001	254160000	A1.1	1	.	253680001	254160000	#FF0000
Leaf	Ca_59Chr01	254170001	254190000	A1.1	1	.	254170001	254190000	#FF0000
Leaf	Ca_59Chr01	254220001	255090000	A1.1	1	.	254220001	255090000	#FF0000
Leaf	Ca_59Chr01	255090001	255320000	A2.2	0.625	.	255090001	255320000	#FFDADA
Leaf	Ca_59Chr01	255320001	256390000	A1.1	1	.	255320001	256390000	#FF0000
Leaf	Ca_59Chr01	256390001	256650000	A1.1	1	.	256390001	256650000	#FF0000
Leaf	Ca_59Chr01	256650001	256780000	A1.2	0.875	.	256650001	256780000	#FF4848
Leaf	Ca_59Chr01	256780001	256890000	A2.2	0.625	.	256780001	256890000	#FFDADA
Leaf	Ca_59Chr01	256890001	257010000	A2.1	0.75	.	256890001	257010000	#FF9191
Leaf	Ca_59Chr01	257010001	257150000	A1.2	0.875	.	257010001	257150000	#FF4848
Leaf	Ca_59Chr01	257150001	257190000	A2.1	0.75	.	257150001	257190000	#FF9191
Leaf	Ca_59Chr01	257190001	257610000	B1.1	0.5	.	257190001	257610000	#DADAFF
Leaf	Ca_59Chr01	257610001	257630000	A2.2	0.625	.	257610001	257630000	#FFDADA
Leaf	Ca_59Chr01	257630001	258110000	A1.1	1	.	257630001	258110000	#FF0000
Leaf	Ca_59Chr01	258110001	258570000	A1.1	1	.	258110001	258570000	#FF0000
Leaf	Ca_59Chr01	258580001	259240000	A1.1	1	.	258580001	259240000	#FF0000
Leaf	Ca_59Chr01	259240001	259410000	A2.1	0.75	.	259240001	259410000	#FF9191
Leaf	Ca_59Chr01	259410001	259990000	A1.1	1	.	259410001	259990000	#FF0000
Leaf	Ca_59Chr01	260030001	260250000	A1.1	1	.	260030001	260250000	#FF0000
Leaf	Ca_59Chr01	260250001	260320000	A2.1	0.75	.	260250001	260320000	#FF9191
Leaf	Ca_59Chr01	260320001	260410000	B1.1	0.5	.	260320001	260410000	#DADAFF
Leaf	Ca_59Chr01	260410001	260450000	A2.2	0.625	.	260410001	260450000	#FFDADA
Leaf	Ca_59Chr01	260450001	260620000	A2.2	0.625	.	260450001	260620000	#FFDADA
Leaf	Ca_59Chr01	260620001	260690000	A1.2	0.875	.	260620001	260690000	#FF4848
Leaf	Ca_59Chr01	260690001	260930000	A1.1	1	.	260690001	260930000	#FF0000
Leaf	Ca_59Chr01	260930001	261120000	B1.2	0.375	.	260930001	261120000	#9191FF
Leaf	Ca_59Chr01	261120001	261330000	A1.1	1	.	261120001	261330000	#FF0000
Leaf	Ca_59Chr01	261340001	261350000	A1.1	1	.	261340001	261350000	#FF0000
Leaf	Ca_59Chr01	261370001	261530000	A1.1	1	.	261370001	261530000	#FF0000
Leaf	Ca_59Chr01	261530001	261600000	A2.1	0.75	.	261530001	261600000	#FF9191
Leaf	Ca_59Chr01	261600001	261640000	A2.2	0.625	.	261600001	261640000	#FFDADA
Leaf	Ca_59Chr01	261640001	261690000	A2.1	0.75	.	261640001	261690000	#FF9191
Leaf	Ca_59Chr01	261690001	262100000	B2.1	0.25	.	261690001	262100000	#4848FF
Leaf	Ca_59Chr01	262100001	262650000	B2.2	0.125	.	262100001	262650000	#0000FF
Leaf	Ca_59Chr01	262650001	262690000	A2.2	0.625	.	262650001	262690000	#FFDADA
Leaf	Ca_59Chr01	262770001	262980000	B2.1	0.25	.	262770001	262980000	#4848FF
Leaf	Ca_59Chr01	262980001	263020000	B1.1	0.5	.	262980001	263020000	#DADAFF
Leaf	Ca_59Chr01	263020001	263610000	B2.2	0.125	.	263020001	263610000	#0000FF
Leaf	Ca_59Chr01	263620001	264130000	B2.2	0.125	.	263620001	264130000	#0000FF
Leaf	Ca_59Chr01	264130001	264170000	B1.1	0.5	.	264130001	264170000	#DADAFF
Leaf	Ca_59Chr01	264170001	264570000	B2.2	0.125	.	264170001	264570000	#0000FF
Leaf	Ca_59Chr01	264610001	264940000	B2.2	0.125	.	264610001	264940000	#0000FF
Leaf	Ca_59Chr01	264950001	265630000	B2.2	0.125	.	264950001	265630000	#0000FF
Leaf	Ca_59Chr01	265630001	265670000	A2.2	0.625	.	265630001	265670000	#FFDADA
Leaf	Ca_59Chr01	265670001	266060000	B2.2	0.125	.	265670001	266060000	#0000FF
Leaf	Ca_59Chr01	266060001	266110000	A2.2	0.625	.	266060001	266110000	#FFDADA
Leaf	Ca_59Chr01	266110001	266400000	B2.2	0.125	.	266110001	266400000	#0000FF
Leaf	Ca_59Chr01	266400001	266440000	B1.1	0.5	.	266400001	266440000	#DADAFF
Leaf	Ca_59Chr01	266440001	266550000	B1.2	0.375	.	266440001	266550000	#9191FF
Leaf	Ca_59Chr01	266550001	266660000	A1.2	0.875	.	266550001	266660000	#FF4848
Leaf	Ca_59Chr01	266660001	266800000	B2.1	0.25	.	266660001	266800000	#4848FF
Leaf	Ca_59Chr01	266800001	267030000	B1.1	0.5	.	266800001	267030000	#DADAFF
Leaf	Ca_59Chr01	267030001	267360000	B2.2	0.125	.	267030001	267360000	#0000FF
Leaf	Ca_59Chr01	267360001	267480000	B2.2	0.125	.	267360001	267480000	#0000FF
Leaf	Ca_59Chr01	267490001	268030000	B2.2	0.125	.	267490001	268030000	#0000FF
Leaf	Ca_59Chr01	268030001	268570000	B2.2	0.125	.	268030001	268570000	#0000FF
Leaf	Ca_59Chr01	268570001	268810000	B2.1	0.25	.	268570001	268810000	#4848FF
Leaf	Ca_59Chr01	268810001	268900000	B2.2	0.125	.	268810001	268900000	#0000FF
Leaf	Ca_59Chr01	268910001	269010000	B2.2	0.125	.	268910001	269010000	#0000FF
Leaf	Ca_59Chr01	269020001	269580000	B2.2	0.125	.	269020001	269580000	#0000FF
Leaf	Ca_59Chr01	269580001	269790000	B2.2	0.125	.	269580001	269790000	#0000FF
Leaf	Ca_59Chr01	269830001	269840000	B2.2	0.125	.	269830001	269840000	#0000FF
Leaf	Ca_59Chr01	269850001	269860000	B2.2	0.125	.	269850001	269860000	#0000FF
Leaf	Ca_59Chr01	269890001	270480000	B2.2	0.125	.	269890001	270480000	#0000FF
Leaf	Ca_59Chr01	270510001	270570000	B2.2	0.125	.	270510001	270570000	#0000FF
Leaf	Ca_59Chr01	270570001	270580000	B1.2	0.375	.	270570001	270580000	#9191FF
Leaf	Ca_59Chr01	270620001	270840000	B1.2	0.375	.	270620001	270840000	#9191FF
Leaf	Ca_59Chr01	270840001	270970000	A2.1	0.75	.	270840001	270970000	#FF9191
Leaf	Ca_59Chr01	270970001	271030000	A2.1	0.75	.	270970001	271030000	#FF9191
Leaf	Ca_59Chr01	271030001	271080000	A2.2	0.625	.	271030001	271080000	#FFDADA
Leaf	Ca_59Chr01	271080001	271140000	A2.1	0.75	.	271080001	271140000	#FF9191
Leaf	Ca_59Chr01	271140001	271280000	A2.2	0.625	.	271140001	271280000	#FFDADA
Leaf	Ca_59Chr01	271280001	271580000	B2.1	0.25	.	271280001	271580000	#4848FF
Leaf	Ca_59Chr01	271580001	271700000	A2.1	0.75	.	271580001	271700000	#FF9191
Leaf	Ca_59Chr01	271700001	271960000	A2.2	0.625	.	271700001	271960000	#FFDADA
Leaf	Ca_59Chr01	271960001	272230000	A1.2	0.875	.	271960001	272230000	#FF4848
Leaf	Ca_59Chr01	272230001	272370000	B1.2	0.375	.	272230001	272370000	#9191FF
Leaf	Ca_59Chr01	272380001	272410000	B1.2	0.375	.	272380001	272410000	#9191FF
Leaf	Ca_59Chr01	272450001	272700000	B1.2	0.375	.	272450001	272700000	#9191FF
Leaf	Ca_59Chr01	272700001	272920000	A2.2	0.625	.	272700001	272920000	#FFDADA
Leaf	Ca_59Chr01	272920001	273000000	A2.2	0.625	.	272920001	273000000	#FFDADA
Leaf	Ca_59Chr01	273000001	273110000	B1.2	0.375	.	273000001	273110000	#9191FF
Leaf	Ca_59Chr01	273180001	273190000	B1.2	0.375	.	273180001	273190000	#9191FF
Leaf	Ca_59Chr01	273210001	273350000	B1.2	0.375	.	273210001	273350000	#9191FF
Leaf	Ca_59Chr01	273350001	273380000	A2.2	0.625	.	273350001	273380000	#FFDADA
Leaf	Ca_59Chr01	273380001	273920000	B2.2	0.125	.	273380001	273920000	#0000FF
Leaf	Ca_59Chr01	273920001	274140000	B2.2	0.125	.	273920001	274140000	#0000FF
Leaf	Ca_59Chr01	274150001	274160000	B2.2	0.125	.	274150001	274160000	#0000FF
Leaf	Ca_59Chr01	274160001	274680000	B2.1	0.25	.	274160001	274680000	#4848FF
Leaf	Ca_59Chr01	274680001	275000000	B1.1	0.5	.	274680001	275000000	#DADAFF
Leaf	Ca_59Chr01	275000001	275130000	A2.1	0.75	.	275000001	275130000	#FF9191
Leaf	Ca_59Chr01	275130001	275280000	A2.2	0.625	.	275130001	275280000	#FFDADA
Leaf	Ca_59Chr01	275280001	275360000	B2.1	0.25	.	275280001	275360000	#4848FF
Leaf	Ca_59Chr01	275370001	275560000	B2.1	0.25	.	275370001	275560000	#4848FF
Leaf	Ca_59Chr01	275560001	275630000	A2.2	0.625	.	275560001	275630000	#FFDADA
Leaf	Ca_59Chr01	275630001	276090000	B2.1	0.25	.	275630001	276090000	#4848FF
Leaf	Ca_59Chr01	276090001	276560000	B2.2	0.125	.	276090001	276560000	#0000FF
Leaf	Ca_59Chr01	276570001	276600000	B2.2	0.125	.	276570001	276600000	#0000FF
Leaf	Ca_59Chr01	276610001	277000000	B2.2	0.125	.	276610001	277000000	#0000FF
Leaf	Ca_59Chr01	277000001	277050000	A2.2	0.625	.	277000001	277050000	#FFDADA
Leaf	Ca_59Chr01	277050001	277090000	B1.1	0.5	.	277050001	277090000	#DADAFF
Leaf	Ca_59Chr01	277090001	277100000	B1.1	0.5	.	277090001	277100000	#DADAFF
Leaf	Ca_59Chr01	277110001	277230000	B1.1	0.5	.	277110001	277230000	#DADAFF
Leaf	Ca_59Chr01	277230001	277370000	B1.1	0.5	.	277230001	277370000	#DADAFF
Leaf	Ca_59Chr01	277370001	277670000	B2.2	0.125	.	277370001	277670000	#0000FF
Leaf	Ca_59Chr01	277670001	277710000	A2.2	0.625	.	277670001	277710000	#FFDADA
Leaf	Ca_59Chr01	277710001	278080000	B1.1	0.5	.	277710001	278080000	#DADAFF
Leaf	Ca_59Chr01	278080001	278120000	A2.2	0.625	.	278080001	278120000	#FFDADA
Leaf	Ca_59Chr01	278120001	278250000	B1.2	0.375	.	278120001	278250000	#9191FF
Leaf	Ca_59Chr01	278260001	278280000	B1.2	0.375	.	278260001	278280000	#9191FF
Leaf	Ca_59Chr01	278280001	278320000	A2.2	0.625	.	278280001	278320000	#FFDADA
Leaf	Ca_59Chr01	278320001	278510000	B1.2	0.375	.	278320001	278510000	#9191FF
Leaf	Ca_59Chr01	278510001	278600000	B1.2	0.375	.	278510001	278600000	#9191FF
Leaf	Ca_59Chr01	278600001	278780000	B2.1	0.25	.	278600001	278780000	#4848FF
Leaf	Ca_59Chr01	278790001	279150000	B2.1	0.25	.	278790001	279150000	#4848FF
Leaf	Ca_59Chr01	279190001	279200000	B2.1	0.25	.	279190001	279200000	#4848FF
Leaf	Ca_59Chr01	279230001	279320000	B2.1	0.25	.	279230001	279320000	#4848FF
Leaf	Ca_59Chr01	279320001	279470000	B1.1	0.5	.	279320001	279470000	#DADAFF
Leaf	Ca_59Chr01	279510001	279830000	B1.1	0.5	.	279510001	279830000	#DADAFF
Leaf	Ca_59Chr01	279830001	280020000	B1.2	0.375	.	279830001	280020000	#9191FF
Leaf	Ca_59Chr01	280020001	280140000	A2.1	0.75	.	280020001	280140000	#FF9191
Leaf	Ca_59Chr01	280140001	280330000	B1.1	0.5	.	280140001	280330000	#DADAFF
Leaf	Ca_59Chr01	280330001	280360000	A2.2	0.625	.	280330001	280360000	#FFDADA
Leaf	Ca_59Chr01	280360001	280700000	A2.2	0.625	.	280360001	280700000	#FFDADA
Leaf	Ca_59Chr01	280700001	280870000	B2.1	0.25	.	280700001	280870000	#4848FF
Leaf	Ca_59Chr01	280870001	280980000	A2.2	0.625	.	280870001	280980000	#FFDADA
Leaf	Ca_59Chr01	280980001	281060000	B1.1	0.5	.	280980001	281060000	#DADAFF
Leaf	Ca_59Chr01	281060001	281230000	B1.2	0.375	.	281060001	281230000	#9191FF
Leaf	Ca_59Chr01	281240001	281300000	B1.2	0.375	.	281240001	281300000	#9191FF
Leaf	Ca_59Chr01	281310001	281660000	B1.2	0.375	.	281310001	281660000	#9191FF
Leaf	Ca_59Chr01	281670001	281770000	B1.2	0.375	.	281670001	281770000	#9191FF
Leaf	Ca_59Chr01	281770001	281900000	B1.2	0.375	.	281770001	281900000	#9191FF
Leaf	Ca_59Chr01	281920001	282270000	B1.2	0.375	.	281920001	282270000	#9191FF
Leaf	Ca_59Chr01	282270001	282580000	B2.1	0.25	.	282270001	282580000	#4848FF
Leaf	Ca_59Chr01	282580001	282670000	A2.2	0.625	.	282580001	282670000	#FFDADA
Leaf	Ca_59Chr01	282670001	282980000	B2.1	0.25	.	282670001	282980000	#4848FF
Leaf	Ca_59Chr01	282980001	283010000	A2.2	0.625	.	282980001	283010000	#FFDADA
Leaf	Ca_59Chr01	283010001	283350000	B2.1	0.25	.	283010001	283350000	#4848FF
Leaf	Ca_59Chr01	283350001	283430000	A2.1	0.75	.	283350001	283430000	#FF9191
Leaf	Ca_59Chr01	283430001	284070000	B2.2	0.125	.	283430001	284070000	#0000FF
Leaf	Ca_59Chr01	284070001	284100000	B1.1	0.5	.	284070001	284100000	#DADAFF
Leaf	Ca_59Chr01	284100001	284630000	B2.1	0.25	.	284100001	284630000	#4848FF
Leaf	Ca_59Chr01	284630001	284670000	A2.2	0.625	.	284630001	284670000	#FFDADA
Leaf	Ca_59Chr01	284670001	284690000	B2.1	0.25	.	284670001	284690000	#4848FF
Leaf	Ca_59Chr01	284700001	284790000	B2.1	0.25	.	284700001	284790000	#4848FF
Leaf	Ca_59Chr01	284790001	284870000	A2.2	0.625	.	284790001	284870000	#FFDADA
Leaf	Ca_59Chr01	284870001	285070000	A2.1	0.75	.	284870001	285070000	#FF9191
Leaf	Ca_59Chr01	285070001	285240000	A2.1	0.75	.	285070001	285240000	#FF9191
Leaf	Ca_59Chr01	285240001	285330000	B2.1	0.25	.	285240001	285330000	#4848FF
Leaf	Ca_59Chr01	285340001	285510000	B2.1	0.25	.	285340001	285510000	#4848FF
Leaf	Ca_59Chr01	285510001	285570000	A2.2	0.625	.	285510001	285570000	#FFDADA
Leaf	Ca_59Chr01	285570001	286220000	B2.1	0.25	.	285570001	286220000	#4848FF
Leaf	Ca_59Chr01	286220001	286320000	B1.2	0.375	.	286220001	286320000	#9191FF
Leaf	Ca_59Chr01	286320001	286500000	B1.1	0.5	.	286320001	286500000	#DADAFF
Leaf	Ca_59Chr01	286500001	286800000	B2.1	0.25	.	286500001	286800000	#4848FF
Leaf	Ca_59Chr01	286800001	287460000	A2.2	0.625	.	286800001	287460000	#FFDADA
Leaf	Ca_59Chr01	287460001	287720000	B1.1	0.5	.	287460001	287720000	#DADAFF
Leaf	Ca_59Chr01	287720001	287750000	A2.2	0.625	.	287720001	287750000	#FFDADA
Leaf	Ca_59Chr01	287750001	288610000	B2.2	0.125	.	287750001	288610000	#0000FF
Leaf	Ca_59Chr01	288620001	288670000	B2.2	0.125	.	288620001	288670000	#0000FF
Leaf	Ca_59Chr01	288670001	289340000	B2.2	0.125	.	288670001	289340000	#0000FF
Leaf	Ca_59Chr01	289340001	289470000	B2.1	0.25	.	289340001	289470000	#4848FF
Leaf	Ca_59Chr01	289470001	289810000	B2.1	0.25	.	289470001	289810000	#4848FF
Leaf	Ca_59Chr01	289810001	290130000	A2.2	0.625	.	289810001	290130000	#FFDADA
Leaf	Ca_59Chr01	290130001	290900000	B1.2	0.375	.	290130001	290900000	#9191FF
Leaf	Ca_59Chr01	290910001	290970000	B1.2	0.375	.	290910001	290970000	#9191FF
Leaf	Ca_59Chr01	290970001	291060000	A2.1	0.75	.	290970001	291060000	#FF9191
Leaf	Ca_59Chr01	291060001	291090000	A2.2	0.625	.	291060001	291090000	#FFDADA
Leaf	Ca_59Chr01	291090001	291210000	B1.2	0.375	.	291090001	291210000	#9191FF
Leaf	Ca_59Chr01	291210001	291250000	B1.1	0.5	.	291210001	291250000	#DADAFF
Leaf	Ca_59Chr01	291250001	291760000	B2.2	0.125	.	291250001	291760000	#0000FF
Leaf	Ca_59Chr01	291760001	291880000	B2.1	0.25	.	291760001	291880000	#4848FF
Leaf	Ca_59Chr01	291880001	291920000	B1.1	0.5	.	291880001	291920000	#DADAFF
Leaf	Ca_59Chr01	291920001	292150000	B2.1	0.25	.	291920001	292150000	#4848FF
Leaf	Ca_59Chr01	292150001	292220000	B1.2	0.375	.	292150001	292220000	#9191FF
Leaf	Ca_59Chr01	292220001	292310000	A2.2	0.625	.	292220001	292310000	#FFDADA
Leaf	Ca_59Chr01	292310001	292390000	B1.2	0.375	.	292310001	292390000	#9191FF
Leaf	Ca_59Chr01	292390001	292410000	B1.1	0.5	.	292390001	292410000	#DADAFF
Leaf	Ca_59Chr01	292410001	292540000	B1.1	0.5	.	292410001	292540000	#DADAFF
Leaf	Ca_59Chr01	292540001	292700000	A2.2	0.625	.	292540001	292700000	#FFDADA
Leaf	Ca_59Chr01	292700001	292860000	B1.1	0.5	.	292700001	292860000	#DADAFF
Leaf	Ca_59Chr01	292860001	292910000	A2.1	0.75	.	292860001	292910000	#FF9191
Leaf	Ca_59Chr01	292910001	293150000	A2.2	0.625	.	292910001	293150000	#FFDADA
Leaf	Ca_59Chr01	293150001	293740000	B1.1	0.5	.	293150001	293740000	#DADAFF
Leaf	Ca_59Chr01	293740001	294150000	B1.2	0.375	.	293740001	294150000	#9191FF
Leaf	Ca_59Chr01	294150001	294430000	B2.1	0.25	.	294150001	294430000	#4848FF
Leaf	Ca_59Chr01	294430001	294580000	A2.2	0.625	.	294430001	294580000	#FFDADA
Leaf	Ca_59Chr01	294580001	294700000	A1.2	0.875	.	294580001	294700000	#FF4848
Leaf	Ca_59Chr01	294700001	295240000	A2.2	0.625	.	294700001	295240000	#FFDADA
Leaf	Ca_59Chr01	295240001	295340000	B1.2	0.375	.	295240001	295340000	#9191FF
Leaf	Ca_59Chr01	295340001	295400000	B2.1	0.25	.	295340001	295400000	#4848FF
Leaf	Ca_59Chr01	295400001	295730000	B1.2	0.375	.	295400001	295730000	#9191FF
Leaf	Ca_59Chr01	295730001	295780000	A2.2	0.625	.	295730001	295780000	#FFDADA
Leaf	Ca_59Chr01	295780001	295990000	A2.1	0.75	.	295780001	295990000	#FF9191
Leaf	Ca_59Chr01	295990001	296330000	A2.2	0.625	.	295990001	296330000	#FFDADA
Leaf	Ca_59Chr01	296330001	296410000	B1.2	0.375	.	296330001	296410000	#9191FF
Leaf	Ca_59Chr01	296410001	296560000	B1.1	0.5	.	296410001	296560000	#DADAFF
Leaf	Ca_59Chr01	296560001	296610000	A2.2	0.625	.	296560001	296610000	#FFDADA
Leaf	Ca_59Chr01	296610001	296720000	B1.1	0.5	.	296610001	296720000	#DADAFF
Leaf	Ca_59Chr01	296730001	296840000	B1.1	0.5	.	296730001	296840000	#DADAFF
Leaf	Ca_59Chr01	296840001	297310000	B1.2	0.375	.	296840001	297310000	#9191FF
Leaf	Ca_59Chr01	297310001	297650000	B2.1	0.25	.	297310001	297650000	#4848FF
Leaf	Ca_59Chr01	297650001	297900000	A2.1	0.75	.	297650001	297900000	#FF9191
Leaf	Ca_59Chr01	297900001	298240000	A2.1	0.75	.	297900001	298240000	#FF9191
Leaf	Ca_59Chr01	298240001	298550000	B2.1	0.25	.	298240001	298550000	#4848FF
Leaf	Ca_59Chr01	298550001	298820000	B1.1	0.5	.	298550001	298820000	#DADAFF
Leaf	Ca_59Chr01	298830001	298860000	B1.1	0.5	.	298830001	298860000	#DADAFF
Leaf	Ca_59Chr01	298860001	299020000	A2.1	0.75	.	298860001	299020000	#FF9191
Leaf	Ca_59Chr01	299020001	299390000	B2.1	0.25	.	299020001	299390000	#4848FF
Leaf	Ca_59Chr01	299390001	299700000	B2.2	0.125	.	299390001	299700000	#0000FF
Leaf	Ca_59Chr01	299700001	299780000	A2.1	0.75	.	299700001	299780000	#FF9191
Leaf	Ca_59Chr01	299780001	299870000	A2.2	0.625	.	299780001	299870000	#FFDADA
Leaf	Ca_59Chr01	299880001	299960000	A2.2	0.625	.	299880001	299960000	#FFDADA
Leaf	Ca_59Chr01	299960001	300100000	B1.2	0.375	.	299960001	300100000	#9191FF
Leaf	Ca_59Chr01	300100001	300460000	A2.1	0.75	.	300100001	300460000	#FF9191
Leaf	Ca_59Chr01	300460001	300750000	B2.1	0.25	.	300460001	300750000	#4848FF
Leaf	Ca_59Chr01	300750001	300890000	B2.1	0.25	.	300750001	300890000	#4848FF
Leaf	Ca_59Chr01	300890001	301520000	B2.2	0.125	.	300890001	301520000	#0000FF
Leaf	Ca_59Chr01	301520001	301590000	B1.1	0.5	.	301520001	301590000	#DADAFF
Leaf	Ca_59Chr01	301590001	301770000	A2.2	0.625	.	301590001	301770000	#FFDADA
Leaf	Ca_59Chr01	301770001	302020000	B2.1	0.25	.	301770001	302020000	#4848FF
Leaf	Ca_59Chr01	302020001	302770000	B2.1	0.25	.	302020001	302770000	#4848FF
Leaf	Ca_59Chr01	302770001	303190000	B1.1	0.5	.	302770001	303190000	#DADAFF
Leaf	Ca_59Chr01	303190001	303480000	A2.2	0.625	.	303190001	303480000	#FFDADA
Leaf	Ca_59Chr01	303480001	303770000	A1.2	0.875	.	303480001	303770000	#FF4848
Leaf	Ca_59Chr01	303770001	304020000	B1.2	0.375	.	303770001	304020000	#9191FF
Leaf	Ca_59Chr01	304020001	305220000	B2.1	0.25	.	304020001	305220000	#4848FF
Leaf	Ca_59Chr01	305220001	305350000	B1.2	0.375	.	305220001	305350000	#9191FF
Leaf	Ca_59Chr01	305350001	305640000	B1.1	0.5	.	305350001	305640000	#DADAFF
Leaf	Ca_59Chr01	305640001	305720000	A2.1	0.75	.	305640001	305720000	#FF9191
Leaf	Ca_59Chr01	305720001	306010000	B1.1	0.5	.	305720001	306010000	#DADAFF
Leaf	Ca_59Chr01	306020001	306350000	B1.1	0.5	.	306020001	306350000	#DADAFF
Leaf	Ca_59Chr01	306350001	306390000	A2.2	0.625	.	306350001	306390000	#FFDADA
Leaf	Ca_59Chr01	306390001	307070000	B2.1	0.25	.	306390001	307070000	#4848FF
Leaf	Ca_59Chr01	307070001	307140000	A2.2	0.625	.	307070001	307140000	#FFDADA
Leaf	Ca_59Chr01	307140001	307510000	B2.1	0.25	.	307140001	307510000	#4848FF
Leaf	Ca_59Chr01	307510001	308250000	A2.1	0.75	.	307510001	308250000	#FF9191
Leaf	Ca_59Chr01	308250001	308590000	B2.1	0.25	.	308250001	308590000	#4848FF
Leaf	Ca_59Chr01	308590001	308700000	A2.2	0.625	.	308590001	308700000	#FFDADA
Leaf	Ca_59Chr01	308710001	309140000	A2.2	0.625	.	308710001	309140000	#FFDADA
Leaf	Ca_59Chr01	309140001	309660000	A1.2	0.875	.	309140001	309660000	#FF4848
Leaf	Ca_59Chr01	309660001	309960000	B1.1	0.5	.	309660001	309960000	#DADAFF
Leaf	Ca_59Chr01	309960001	310030000	A2.2	0.625	.	309960001	310030000	#FFDADA
Leaf	Ca_59Chr01	310030001	310060000	A2.2	0.625	.	310030001	310060000	#FFDADA
Leaf	Ca_59Chr01	310060001	310320000	B1.1	0.5	.	310060001	310320000	#DADAFF
Leaf	Ca_59Chr01	310330001	310400000	B1.1	0.5	.	310330001	310400000	#DADAFF
Leaf	Ca_59Chr01	310400001	310580000	A2.1	0.75	.	310400001	310580000	#FF9191
Leaf	Ca_59Chr01	310580001	310680000	B1.1	0.5	.	310580001	310680000	#DADAFF
Leaf	Ca_59Chr01	310680001	311260000	B1.1	0.5	.	310680001	311260000	#DADAFF
Leaf	Ca_59Chr01	311270001	311690000	B2.1	0.25	.	311270001	311690000	#4848FF
Leaf	Ca_59Chr01	311690001	311780000	A2.2	0.625	.	311690001	311780000	#FFDADA
Leaf	Ca_59Chr01	311790001	312060000	B1.2	0.375	.	311790001	312060000	#9191FF
Leaf	Ca_59Chr01	312060001	312160000	A2.1	0.75	.	312060001	312160000	#FF9191
Leaf	Ca_59Chr01	312160001	312290000	B1.1	0.5	.	312160001	312290000	#DADAFF
Leaf	Ca_59Chr01	312290001	312370000	A2.2	0.625	.	312290001	312370000	#FFDADA
Leaf	Ca_59Chr01	312370001	312610000	B2.1	0.25	.	312370001	312610000	#4848FF
Leaf	Ca_59Chr01	312610001	312790000	B1.1	0.5	.	312610001	312790000	#DADAFF
Leaf	Ca_59Chr01	312790001	312860000	B1.2	0.375	.	312790001	312860000	#9191FF
Leaf	Ca_59Chr01	312860001	313250000	A2.1	0.75	.	312860001	313250000	#FF9191
Leaf	Ca_59Chr01	313250001	313640000	A2.1	0.75	.	313250001	313640000	#FF9191
Leaf	Ca_59Chr01	313640001	314600000	A1.1	1	.	313640001	314600000	#FF0000
Leaf	Ca_59Chr01	314600001	314710000	A2.2	0.625	.	314600001	314710000	#FFDADA
Leaf	Ca_59Chr01	314710001	314880000	A1.2	0.875	.	314710001	314880000	#FF4848
Leaf	Ca_59Chr01	314880001	314980000	A2.2	0.625	.	314880001	314980000	#FFDADA
Leaf	Ca_59Chr01	314980001	315320000	A2.1	0.75	.	314980001	315320000	#FF9191
Leaf	Ca_59Chr01	315320001	315500000	A2.1	0.75	.	315320001	315500000	#FF9191
Leaf	Ca_59Chr01	315500001	315570000	B1.1	0.5	.	315500001	315570000	#DADAFF
Leaf	Ca_59Chr01	315570001	315860000	B1.1	0.5	.	315570001	315860000	#DADAFF
Leaf	Ca_59Chr01	315860001	316410000	A2.2	0.625	.	315860001	316410000	#FFDADA
Leaf	Ca_59Chr01	316410001	317030000	A2.2	0.625	.	316410001	317030000	#FFDADA
Leaf	Ca_59Chr01	317030001	317270000	B2.1	0.25	.	317030001	317270000	#4848FF
Leaf	Ca_59Chr01	317270001	317320000	B1.2	0.375	.	317270001	317320000	#9191FF
Leaf	Ca_59Chr01	317320001	317710000	B2.1	0.25	.	317320001	317710000	#4848FF
Leaf	Ca_59Chr01	317710001	317750000	A2.2	0.625	.	317710001	317750000	#FFDADA
Leaf	Ca_59Chr01	317750001	317890000	A2.2	0.625	.	317750001	317890000	#FFDADA
Leaf	Ca_59Chr01	317890001	318440000	B2.1	0.25	.	317890001	318440000	#4848FF
Leaf	Ca_59Chr01	318440001	318700000	B1.2	0.375	.	318440001	318700000	#9191FF
Leaf	Ca_59Chr01	318700001	318800000	A2.2	0.625	.	318700001	318800000	#FFDADA
Leaf	Ca_59Chr01	318800001	318840000	A2.2	0.625	.	318800001	318840000	#FFDADA
Leaf	Ca_59Chr01	318840001	319050000	B1.1	0.5	.	318840001	319050000	#DADAFF
Leaf	Ca_59Chr01	319050001	319300000	A1.2	0.875	.	319050001	319300000	#FF4848
Leaf	Ca_59Chr01	319300001	319520000	A1.2	0.875	.	319300001	319520000	#FF4848
Leaf	Ca_59Chr01	319520001	320320000	A1.2	0.875	.	319520001	320320000	#FF4848
Leaf	Ca_59Chr01	320320001	320410000	A2.1	0.75	.	320320001	320410000	#FF9191
Leaf	Ca_59Chr01	320410001	320560000	A1.2	0.875	.	320410001	320560000	#FF4848
Leaf	Ca_59Chr01	320560001	320630000	B1.1	0.5	.	320560001	320630000	#DADAFF
Leaf	Ca_59Chr01	320630001	320920000	B1.2	0.375	.	320630001	320920000	#9191FF
Leaf	Ca_59Chr01	320920001	321110000	A2.1	0.75	.	320920001	321110000	#FF9191
Leaf	Ca_59Chr01	321110001	321760000	B2.1	0.25	.	321110001	321760000	#4848FF
Leaf	Ca_59Chr01	321760001	321820000	B2.1	0.25	.	321760001	321820000	#4848FF
Leaf	Ca_59Chr01	321820001	321940000	A2.2	0.625	.	321820001	321940000	#FFDADA
Leaf	Ca_59Chr01	321940001	322140000	A1.2	0.875	.	321940001	322140000	#FF4848
Leaf	Ca_59Chr01	322140001	322450000	A1.2	0.875	.	322140001	322450000	#FF4848
Leaf	Ca_59Chr01	322450001	322490000	A2.2	0.625	.	322450001	322490000	#FFDADA
Leaf	Ca_59Chr01	322490001	322590000	A2.1	0.75	.	322490001	322590000	#FF9191
Leaf	Ca_59Chr01	322590001	322930000	A1.2	0.875	.	322590001	322930000	#FF4848
Leaf	Ca_59Chr01	322940001	323360000	A1.2	0.875	.	322940001	323360000	#FF4848
Leaf	Ca_59Chr01	323360001	323390000	A2.2	0.625	.	323360001	323390000	#FFDADA
Leaf	Ca_59Chr01	323390001	323800000	B1.1	0.5	.	323390001	323800000	#DADAFF
Leaf	Ca_59Chr01	323800001	323920000	B1.2	0.375	.	323800001	323920000	#9191FF
Leaf	Ca_59Chr01	323920001	323980000	B1.1	0.5	.	323920001	323980000	#DADAFF
Leaf	Ca_59Chr01	323980001	324070000	A2.1	0.75	.	323980001	324070000	#FF9191
Leaf	Ca_59Chr01	324070001	324140000	B1.1	0.5	.	324070001	324140000	#DADAFF
Leaf	Ca_59Chr01	324180001	324360000	B1.2	0.375	.	324180001	324360000	#9191FF
Leaf	Ca_59Chr01	324380001	324600000	B1.2	0.375	.	324380001	324600000	#9191FF
Leaf	Ca_59Chr01	324610001	324770000	B1.2	0.375	.	324610001	324770000	#9191FF
Leaf	Ca_59Chr01	324780001	325100000	B1.2	0.375	.	324780001	325100000	#9191FF
Leaf	Ca_59Chr01	325130001	325380000	B1.2	0.375	.	325130001	325380000	#9191FF
Leaf	Ca_59Chr01	325380001	325740000	B1.2	0.375	.	325380001	325740000	#9191FF
Leaf	Ca_59Chr01	325740001	325920000	A2.1	0.75	.	325740001	325920000	#FF9191
Leaf	Ca_59Chr01	325920001	326420000	B1.2	0.375	.	325920001	326420000	#9191FF
Leaf	Ca_59Chr01	326440001	326840000	B1.2	0.375	.	326440001	326840000	#9191FF
Leaf	Ca_59Chr01	326840001	327160000	A1.2	0.875	.	326840001	327160000	#FF4848
Leaf	Ca_59Chr01	327160001	327540000	B1.2	0.375	.	327160001	327540000	#9191FF
Leaf	Ca_59Chr01	327540001	327700000	A1.2	0.875	.	327540001	327700000	#FF4848
Leaf	Ca_59Chr01	327700001	327940000	A2.2	0.625	.	327700001	327940000	#FFDADA
Leaf	Ca_59Chr01	327940001	328010000	A2.2	0.625	.	327940001	328010000	#FFDADA
Leaf	Ca_59Chr01	328010001	328300000	A2.2	0.625	.	328010001	328300000	#FFDADA
Leaf	Ca_59Chr01	328300001	328420000	A1.2	0.875	.	328300001	328420000	#FF4848
Leaf	Ca_59Chr01	328430001	328820000	A1.2	0.875	.	328430001	328820000	#FF4848
Leaf	Ca_59Chr01	328820001	329140000	A1.2	0.875	.	328820001	329140000	#FF4848
Leaf	Ca_59Chr01	329140001	329180000	A2.2	0.625	.	329140001	329180000	#FFDADA
Leaf	Ca_59Chr01	329180001	329260000	A2.1	0.75	.	329180001	329260000	#FF9191
Leaf	Ca_59Chr01	329260001	329390000	B2.1	0.25	.	329260001	329390000	#4848FF
Leaf	Ca_59Chr01	329400001	329510000	B2.1	0.25	.	329400001	329510000	#4848FF
Leaf	Ca_59Chr01	329520001	329810000	B2.1	0.25	.	329520001	329810000	#4848FF
Leaf	Ca_59Chr01	329820001	330110000	B2.1	0.25	.	329820001	330110000	#4848FF
Leaf	Ca_59Chr01	330130001	330250000	B2.1	0.25	.	330130001	330250000	#4848FF
Leaf	Ca_59Chr01	330260001	330480000	B2.1	0.25	.	330260001	330480000	#4848FF
Leaf	Ca_59Chr01	330480001	330770000	B1.2	0.375	.	330480001	330770000	#9191FF
Leaf	Ca_59Chr01	330770001	330930000	A1.2	0.875	.	330770001	330930000	#FF4848
Leaf	Ca_59Chr01	330930001	331100000	A1.2	0.875	.	330930001	331100000	#FF4848
Leaf	Ca_59Chr01	331100001	331390000	B1.2	0.375	.	331100001	331390000	#9191FF
Leaf	Ca_59Chr01	331390001	331440000	B1.1	0.5	.	331390001	331440000	#DADAFF
Leaf	Ca_59Chr01	331440001	331650000	A1.2	0.875	.	331440001	331650000	#FF4848
Leaf	Ca_59Chr01	331650001	331780000	B1.1	0.5	.	331650001	331780000	#DADAFF
Leaf	Ca_59Chr01	331780001	331920000	A1.2	0.875	.	331780001	331920000	#FF4848
Leaf	Ca_59Chr01	331920001	332080000	B1.2	0.375	.	331920001	332080000	#9191FF
Leaf	Ca_59Chr01	332080001	332690000	B1.1	0.5	.	332080001	332690000	#DADAFF
Leaf	Ca_59Chr01	332700001	333180000	B1.1	0.5	.	332700001	333180000	#DADAFF
Leaf	Ca_59Chr01	333230001	333240000	B1.1	0.5	.	333230001	333240000	#DADAFF
Leaf	Ca_59Chr02	10001	90000	B1.2	0.375	.	10001	90000	#9191FF
Leaf	Ca_59Chr02	100001	280000	A2.2	0.625	.	100001	280000	#FFDADA
Leaf	Ca_59Chr02	350001	370000	A2.2	0.625	.	350001	370000	#FFDADA
Leaf	Ca_59Chr02	400001	410000	A2.2	0.625	.	400001	410000	#FFDADA
Leaf	Ca_59Chr02	500001	520000	A2.2	0.625	.	500001	520000	#FFDADA
Leaf	Ca_59Chr02	550001	620000	B1.2	0.375	.	550001	620000	#9191FF
Leaf	Ca_59Chr02	710001	720000	B1.2	0.375	.	710001	720000	#9191FF
Leaf	Ca_59Chr02	730001	750000	B1.2	0.375	.	730001	750000	#9191FF
Leaf	Ca_59Chr02	760001	1170000	B1.2	0.375	.	760001	1170000	#9191FF
Leaf	Ca_59Chr02	1170001	1400000	A2.2	0.625	.	1170001	1400000	#FFDADA
Leaf	Ca_59Chr02	1400001	2010000	A2.2	0.625	.	1400001	2010000	#FFDADA
Leaf	Ca_59Chr02	2010001	2170000	B1.1	0.5	.	2010001	2170000	#DADAFF
Leaf	Ca_59Chr02	2170001	2380000	A2.1	0.75	.	2170001	2380000	#FF9191
Leaf	Ca_59Chr02	2380001	2590000	B1.2	0.375	.	2380001	2590000	#9191FF
Leaf	Ca_59Chr02	2590001	2890000	B2.1	0.25	.	2590001	2890000	#4848FF
Leaf	Ca_59Chr02	2890001	3100000	B1.1	0.5	.	2890001	3100000	#DADAFF
Leaf	Ca_59Chr02	3110001	3420000	B1.1	0.5	.	3110001	3420000	#DADAFF
Leaf	Ca_59Chr02	3420001	3560000	A2.2	0.625	.	3420001	3560000	#FFDADA
Leaf	Ca_59Chr02	3560001	3750000	B1.2	0.375	.	3560001	3750000	#9191FF
Leaf	Ca_59Chr02	3750001	3830000	A2.2	0.625	.	3750001	3830000	#FFDADA
Leaf	Ca_59Chr02	3830001	4110000	B2.1	0.25	.	3830001	4110000	#4848FF
Leaf	Ca_59Chr02	4120001	4220000	B2.1	0.25	.	4120001	4220000	#4848FF
Leaf	Ca_59Chr02	4220001	4450000	B1.1	0.5	.	4220001	4450000	#DADAFF
Leaf	Ca_59Chr02	4450001	4540000	A2.1	0.75	.	4450001	4540000	#FF9191
Leaf	Ca_59Chr02	4540001	4820000	A2.1	0.75	.	4540001	4820000	#FF9191
Leaf	Ca_59Chr02	4820001	4870000	B1.2	0.375	.	4820001	4870000	#9191FF
Leaf	Ca_59Chr02	4870001	5010000	A2.2	0.625	.	4870001	5010000	#FFDADA
Leaf	Ca_59Chr02	5010001	5050000	B1.1	0.5	.	5010001	5050000	#DADAFF
Leaf	Ca_59Chr02	5050001	5180000	B1.1	0.5	.	5050001	5180000	#DADAFF
Leaf	Ca_59Chr02	5180001	5240000	A2.2	0.625	.	5180001	5240000	#FFDADA
Leaf	Ca_59Chr02	5240001	5360000	B1.2	0.375	.	5240001	5360000	#9191FF
Leaf	Ca_59Chr02	5360001	5840000	A2.1	0.75	.	5360001	5840000	#FF9191
Leaf	Ca_59Chr02	5840001	5900000	B1.1	0.5	.	5840001	5900000	#DADAFF
Leaf	Ca_59Chr02	5900001	6140000	A2.1	0.75	.	5900001	6140000	#FF9191
Leaf	Ca_59Chr02	6140001	6400000	A2.2	0.625	.	6140001	6400000	#FFDADA
Leaf	Ca_59Chr02	6400001	6440000	A2.1	0.75	.	6400001	6440000	#FF9191
Leaf	Ca_59Chr02	6440001	6590000	A2.2	0.625	.	6440001	6590000	#FFDADA
Leaf	Ca_59Chr02	6590001	6690000	B1.1	0.5	.	6590001	6690000	#DADAFF
Leaf	Ca_59Chr02	6690001	6740000	B1.1	0.5	.	6690001	6740000	#DADAFF
Leaf	Ca_59Chr02	6740001	6940000	B1.2	0.375	.	6740001	6940000	#9191FF
Leaf	Ca_59Chr02	6940001	7230000	B1.2	0.375	.	6940001	7230000	#9191FF
Leaf	Ca_59Chr02	7230001	7340000	A2.1	0.75	.	7230001	7340000	#FF9191
Leaf	Ca_59Chr02	7340001	7430000	A2.1	0.75	.	7340001	7430000	#FF9191
Leaf	Ca_59Chr02	7430001	7840000	B1.1	0.5	.	7430001	7840000	#DADAFF
Leaf	Ca_59Chr02	7840001	8020000	A2.1	0.75	.	7840001	8020000	#FF9191
Leaf	Ca_59Chr02	8020001	8170000	A2.1	0.75	.	8020001	8170000	#FF9191
Leaf	Ca_59Chr02	8170001	8260000	B1.1	0.5	.	8170001	8260000	#DADAFF
Leaf	Ca_59Chr02	8260001	8400000	A2.1	0.75	.	8260001	8400000	#FF9191
Leaf	Ca_59Chr02	8400001	8660000	B1.1	0.5	.	8400001	8660000	#DADAFF
Leaf	Ca_59Chr02	8660001	8800000	B1.2	0.375	.	8660001	8800000	#9191FF
Leaf	Ca_59Chr02	8800001	8920000	B2.1	0.25	.	8800001	8920000	#4848FF
Leaf	Ca_59Chr02	8930001	9180000	B2.1	0.25	.	8930001	9180000	#4848FF
Leaf	Ca_59Chr02	9180001	9230000	A2.2	0.625	.	9180001	9230000	#FFDADA
Leaf	Ca_59Chr02	9230001	9600000	B1.2	0.375	.	9230001	9600000	#9191FF
Leaf	Ca_59Chr02	9600001	9900000	B1.1	0.5	.	9600001	9900000	#DADAFF
Leaf	Ca_59Chr02	9900001	10450000	B1.1	0.5	.	9900001	10450000	#DADAFF
Leaf	Ca_59Chr02	10450001	11320000	B2.1	0.25	.	10450001	11320000	#4848FF
Leaf	Ca_59Chr02	11320001	11470000	B1.1	0.5	.	11320001	11470000	#DADAFF
Leaf	Ca_59Chr02	11470001	11510000	A2.2	0.625	.	11470001	11510000	#FFDADA
Leaf	Ca_59Chr02	11510001	12290000	B1.1	0.5	.	11510001	12290000	#DADAFF
Leaf	Ca_59Chr02	12290001	12370000	B1.1	0.5	.	12290001	12370000	#DADAFF
Leaf	Ca_59Chr02	12370001	12460000	B1.2	0.375	.	12370001	12460000	#9191FF
Leaf	Ca_59Chr02	12470001	12730000	B1.2	0.375	.	12470001	12730000	#9191FF
Leaf	Ca_59Chr02	12730001	12990000	A2.2	0.625	.	12730001	12990000	#FFDADA
Leaf	Ca_59Chr02	12990001	13040000	B1.2	0.375	.	12990001	13040000	#9191FF
Leaf	Ca_59Chr02	13040001	13580000	B2.1	0.25	.	13040001	13580000	#4848FF
Leaf	Ca_59Chr02	13580001	13620000	B1.2	0.375	.	13580001	13620000	#9191FF
Leaf	Ca_59Chr02	13620001	13840000	B2.1	0.25	.	13620001	13840000	#4848FF
Leaf	Ca_59Chr02	13840001	14140000	A2.2	0.625	.	13840001	14140000	#FFDADA
Leaf	Ca_59Chr02	14140001	14200000	B1.1	0.5	.	14140001	14200000	#DADAFF
Leaf	Ca_59Chr02	14200001	14290000	B1.2	0.375	.	14200001	14290000	#9191FF
Leaf	Ca_59Chr02	14290001	14470000	A2.1	0.75	.	14290001	14470000	#FF9191
Leaf	Ca_59Chr02	14470001	14780000	B2.1	0.25	.	14470001	14780000	#4848FF
Leaf	Ca_59Chr02	14780001	14970000	B1.1	0.5	.	14780001	14970000	#DADAFF
Leaf	Ca_59Chr02	14970001	15230000	B1.2	0.375	.	14970001	15230000	#9191FF
Leaf	Ca_59Chr02	15230001	16110000	B2.1	0.25	.	15230001	16110000	#4848FF
Leaf	Ca_59Chr02	16110001	16180000	A2.2	0.625	.	16110001	16180000	#FFDADA
Leaf	Ca_59Chr02	16180001	16760000	B2.1	0.25	.	16180001	16760000	#4848FF
Leaf	Ca_59Chr02	16760001	16870000	B1.2	0.375	.	16760001	16870000	#9191FF
Leaf	Ca_59Chr02	16870001	16910000	B1.1	0.5	.	16870001	16910000	#DADAFF
Leaf	Ca_59Chr02	16910001	17600000	B2.1	0.25	.	16910001	17600000	#4848FF
Leaf	Ca_59Chr02	17610001	17620000	B2.1	0.25	.	17610001	17620000	#4848FF
Leaf	Ca_59Chr02	17630001	17640000	B2.1	0.25	.	17630001	17640000	#4848FF
Leaf	Ca_59Chr02	17670001	17770000	B2.1	0.25	.	17670001	17770000	#4848FF
Leaf	Ca_59Chr02	17770001	18140000	B1.2	0.375	.	17770001	18140000	#9191FF
Leaf	Ca_59Chr02	18140001	18430000	B1.1	0.5	.	18140001	18430000	#DADAFF
Leaf	Ca_59Chr02	18430001	18490000	A2.2	0.625	.	18430001	18490000	#FFDADA
Leaf	Ca_59Chr02	18490001	18820000	B1.1	0.5	.	18490001	18820000	#DADAFF
Leaf	Ca_59Chr02	18820001	18870000	A2.2	0.625	.	18820001	18870000	#FFDADA
Leaf	Ca_59Chr02	18870001	18930000	A2.2	0.625	.	18870001	18930000	#FFDADA
Leaf	Ca_59Chr02	18930001	19050000	A2.2	0.625	.	18930001	19050000	#FFDADA
Leaf	Ca_59Chr02	19050001	19250000	A2.2	0.625	.	19050001	19250000	#FFDADA
Leaf	Ca_59Chr02	19250001	19290000	A2.2	0.625	.	19250001	19290000	#FFDADA
Leaf	Ca_59Chr02	19290001	20470000	B2.1	0.25	.	19290001	20470000	#4848FF
Leaf	Ca_59Chr02	20480001	20880000	B2.1	0.25	.	20480001	20880000	#4848FF
Leaf	Ca_59Chr02	20880001	21590000	B2.1	0.25	.	20880001	21590000	#4848FF
Leaf	Ca_59Chr02	21590001	21630000	B1.1	0.5	.	21590001	21630000	#DADAFF
Leaf	Ca_59Chr02	21630001	22100000	B2.1	0.25	.	21630001	22100000	#4848FF
Leaf	Ca_59Chr02	22100001	22150000	A2.2	0.625	.	22100001	22150000	#FFDADA
Leaf	Ca_59Chr02	22150001	22390000	B1.2	0.375	.	22150001	22390000	#9191FF
Leaf	Ca_59Chr02	22390001	22820000	B2.1	0.25	.	22390001	22820000	#4848FF
Leaf	Ca_59Chr02	22820001	22870000	A2.2	0.625	.	22820001	22870000	#FFDADA
Leaf	Ca_59Chr02	22870001	22930000	B2.2	0.125	.	22870001	22930000	#0000FF
Leaf	Ca_59Chr02	22940001	23520000	B2.2	0.125	.	22940001	23520000	#0000FF
Leaf	Ca_59Chr02	23520001	24040000	B2.1	0.25	.	23520001	24040000	#4848FF
Leaf	Ca_59Chr02	24040001	24200000	B1.1	0.5	.	24040001	24200000	#DADAFF
Leaf	Ca_59Chr02	24200001	24610000	B1.2	0.375	.	24200001	24610000	#9191FF
Leaf	Ca_59Chr02	24610001	24740000	A2.1	0.75	.	24610001	24740000	#FF9191
Leaf	Ca_59Chr02	24740001	25070000	B2.1	0.25	.	24740001	25070000	#4848FF
Leaf	Ca_59Chr02	25070001	25620000	B1.2	0.375	.	25070001	25620000	#9191FF
Leaf	Ca_59Chr02	25620001	25660000	A2.2	0.625	.	25620001	25660000	#FFDADA
Leaf	Ca_59Chr02	25660001	25840000	B2.1	0.25	.	25660001	25840000	#4848FF
Leaf	Ca_59Chr02	25840001	26510000	B2.1	0.25	.	25840001	26510000	#4848FF
Leaf	Ca_59Chr02	26510001	26570000	A2.2	0.625	.	26510001	26570000	#FFDADA
Leaf	Ca_59Chr02	26570001	26710000	B2.1	0.25	.	26570001	26710000	#4848FF
Leaf	Ca_59Chr02	26710001	26760000	A2.2	0.625	.	26710001	26760000	#FFDADA
Leaf	Ca_59Chr02	26760001	27480000	B2.1	0.25	.	26760001	27480000	#4848FF
Leaf	Ca_59Chr02	27480001	28300000	B2.1	0.25	.	27480001	28300000	#4848FF
Leaf	Ca_59Chr02	28300001	28600000	B2.1	0.25	.	28300001	28600000	#4848FF
Leaf	Ca_59Chr02	28600001	29050000	B1.2	0.375	.	28600001	29050000	#9191FF
Leaf	Ca_59Chr02	29050001	29400000	B2.1	0.25	.	29050001	29400000	#4848FF
Leaf	Ca_59Chr02	29400001	30530000	B2.1	0.25	.	29400001	30530000	#4848FF
Leaf	Ca_59Chr02	30530001	31080000	B2.1	0.25	.	30530001	31080000	#4848FF
Leaf	Ca_59Chr02	31080001	31110000	A2.2	0.625	.	31080001	31110000	#FFDADA
Leaf	Ca_59Chr02	31110001	31340000	B2.1	0.25	.	31110001	31340000	#4848FF
Leaf	Ca_59Chr02	31340001	31680000	A2.1	0.75	.	31340001	31680000	#FF9191
Leaf	Ca_59Chr02	31680001	32060000	B2.1	0.25	.	31680001	32060000	#4848FF
Leaf	Ca_59Chr02	32060001	32100000	B1.1	0.5	.	32060001	32100000	#DADAFF
Leaf	Ca_59Chr02	32100001	33410000	B2.2	0.125	.	32100001	33410000	#0000FF
Leaf	Ca_59Chr02	33410001	33450000	A2.1	0.75	.	33410001	33450000	#FF9191
Leaf	Ca_59Chr02	33450001	33500000	B1.1	0.5	.	33450001	33500000	#DADAFF
Leaf	Ca_59Chr02	33500001	33840000	B1.1	0.5	.	33500001	33840000	#DADAFF
Leaf	Ca_59Chr02	33840001	34140000	B1.1	0.5	.	33840001	34140000	#DADAFF
Leaf	Ca_59Chr02	34140001	34180000	A2.2	0.625	.	34140001	34180000	#FFDADA
Leaf	Ca_59Chr02	34180001	34270000	B1.1	0.5	.	34180001	34270000	#DADAFF
Leaf	Ca_59Chr02	34270001	34310000	A2.2	0.625	.	34270001	34310000	#FFDADA
Leaf	Ca_59Chr02	34310001	34480000	A2.2	0.625	.	34310001	34480000	#FFDADA
Leaf	Ca_59Chr02	34480001	36080000	B2.2	0.125	.	34480001	36080000	#0000FF
Leaf	Ca_59Chr02	36080001	36530000	B2.1	0.25	.	36080001	36530000	#4848FF
Leaf	Ca_59Chr02	36530001	36890000	B2.1	0.25	.	36530001	36890000	#4848FF
Leaf	Ca_59Chr02	36890001	37110000	B1.1	0.5	.	36890001	37110000	#DADAFF
Leaf	Ca_59Chr02	37110001	37240000	B1.1	0.5	.	37110001	37240000	#DADAFF
Leaf	Ca_59Chr02	37240001	37980000	B2.2	0.125	.	37240001	37980000	#0000FF
Leaf	Ca_59Chr02	37980001	38010000	A2.2	0.625	.	37980001	38010000	#FFDADA
Leaf	Ca_59Chr02	38010001	39180000	B2.2	0.125	.	38010001	39180000	#0000FF
Leaf	Ca_59Chr02	39180001	40080000	B2.1	0.25	.	39180001	40080000	#4848FF
Leaf	Ca_59Chr02	40080001	40460000	B1.1	0.5	.	40080001	40460000	#DADAFF
Leaf	Ca_59Chr02	40460001	41240000	A2.2	0.625	.	40460001	41240000	#FFDADA
Leaf	Ca_59Chr02	41240001	42140000	B2.2	0.125	.	41240001	42140000	#0000FF
Leaf	Ca_59Chr02	42140001	42450000	B1.2	0.375	.	42140001	42450000	#9191FF
Leaf	Ca_59Chr02	42450001	42540000	B1.1	0.5	.	42450001	42540000	#DADAFF
Leaf	Ca_59Chr02	42540001	42700000	B1.1	0.5	.	42540001	42700000	#DADAFF
Leaf	Ca_59Chr02	42700001	42810000	A2.1	0.75	.	42700001	42810000	#FF9191
Leaf	Ca_59Chr02	42810001	43440000	A2.1	0.75	.	42810001	43440000	#FF9191
Leaf	Ca_59Chr02	43440001	43860000	A2.2	0.625	.	43440001	43860000	#FFDADA
Leaf	Ca_59Chr02	43860001	43910000	A2.2	0.625	.	43860001	43910000	#FFDADA
Leaf	Ca_59Chr02	43910001	44180000	B2.1	0.25	.	43910001	44180000	#4848FF
Leaf	Ca_59Chr02	44180001	44310000	B1.2	0.375	.	44180001	44310000	#9191FF
Leaf	Ca_59Chr02	44310001	44540000	A2.2	0.625	.	44310001	44540000	#FFDADA
Leaf	Ca_59Chr02	44540001	44870000	B1.1	0.5	.	44540001	44870000	#DADAFF
Leaf	Ca_59Chr02	44870001	44930000	A2.2	0.625	.	44870001	44930000	#FFDADA
Leaf	Ca_59Chr02	44940001	45280000	A2.2	0.625	.	44940001	45280000	#FFDADA
Leaf	Ca_59Chr02	45280001	45450000	A2.2	0.625	.	45280001	45450000	#FFDADA
Leaf	Ca_59Chr02	45450001	45550000	A2.2	0.625	.	45450001	45550000	#FFDADA
Leaf	Ca_59Chr02	45550001	45970000	B2.1	0.25	.	45550001	45970000	#4848FF
Leaf	Ca_59Chr02	45970001	46240000	B1.2	0.375	.	45970001	46240000	#9191FF
Leaf	Ca_59Chr02	46240001	46450000	A2.2	0.625	.	46240001	46450000	#FFDADA
Leaf	Ca_59Chr02	46450001	47100000	A2.2	0.625	.	46450001	47100000	#FFDADA
Leaf	Ca_59Chr02	47100001	47470000	B2.1	0.25	.	47100001	47470000	#4848FF
Leaf	Ca_59Chr02	47480001	47920000	B2.1	0.25	.	47480001	47920000	#4848FF
Leaf	Ca_59Chr02	47930001	48330000	B2.1	0.25	.	47930001	48330000	#4848FF
Leaf	Ca_59Chr02	48330001	48400000	B2.1	0.25	.	48330001	48400000	#4848FF
Leaf	Ca_59Chr02	48400001	48730000	B2.1	0.25	.	48400001	48730000	#4848FF
Leaf	Ca_59Chr02	48730001	49080000	B1.1	0.5	.	48730001	49080000	#DADAFF
Leaf	Ca_59Chr02	49080001	49110000	A2.2	0.625	.	49080001	49110000	#FFDADA
Leaf	Ca_59Chr02	49110001	50560000	B2.1	0.25	.	49110001	50560000	#4848FF
Leaf	Ca_59Chr02	50560001	51200000	B2.2	0.125	.	50560001	51200000	#0000FF
Leaf	Ca_59Chr02	51210001	51450000	B2.2	0.125	.	51210001	51450000	#0000FF
Leaf	Ca_59Chr02	51450001	51490000	A2.2	0.625	.	51450001	51490000	#FFDADA
Leaf	Ca_59Chr02	51490001	51940000	B2.1	0.25	.	51490001	51940000	#4848FF
Leaf	Ca_59Chr02	51940001	53450000	B2.2	0.125	.	51940001	53450000	#0000FF
Leaf	Ca_59Chr02	53450001	53610000	A2.1	0.75	.	53450001	53610000	#FF9191
Leaf	Ca_59Chr02	53610001	53640000	A2.1	0.75	.	53610001	53640000	#FF9191
Leaf	Ca_59Chr02	53640001	53770000	B1.1	0.5	.	53640001	53770000	#DADAFF
Leaf	Ca_59Chr02	53770001	54010000	B2.2	0.125	.	53770001	54010000	#0000FF
Leaf	Ca_59Chr02	54010001	55780000	B2.2	0.125	.	54010001	55780000	#0000FF
Leaf	Ca_59Chr02	55780001	55950000	A2.2	0.625	.	55780001	55950000	#FFDADA
Leaf	Ca_59Chr02	55950001	56330000	B2.1	0.25	.	55950001	56330000	#4848FF
Leaf	Ca_59Chr02	56330001	56410000	B2.1	0.25	.	56330001	56410000	#4848FF
Leaf	Ca_59Chr02	56410001	56660000	B2.1	0.25	.	56410001	56660000	#4848FF
Leaf	Ca_59Chr02	56660001	57420000	B2.2	0.125	.	56660001	57420000	#0000FF
Leaf	Ca_59Chr02	57420001	57460000	B2.1	0.25	.	57420001	57460000	#4848FF
Leaf	Ca_59Chr02	57470001	58200000	B2.1	0.25	.	57470001	58200000	#4848FF
Leaf	Ca_59Chr02	58200001	58590000	A2.2	0.625	.	58200001	58590000	#FFDADA
Leaf	Ca_59Chr02	58590001	58650000	B1.2	0.375	.	58590001	58650000	#9191FF
Leaf	Ca_59Chr02	58650001	58970000	A2.1	0.75	.	58650001	58970000	#FF9191
Leaf	Ca_59Chr02	58970001	59370000	B1.1	0.5	.	58970001	59370000	#DADAFF
Leaf	Ca_59Chr02	59370001	59740000	A2.1	0.75	.	59370001	59740000	#FF9191
Leaf	Ca_59Chr02	59740001	60100000	A2.2	0.625	.	59740001	60100000	#FFDADA
Leaf	Ca_59Chr02	60100001	60390000	B1.1	0.5	.	60100001	60390000	#DADAFF
Leaf	Ca_59Chr02	60390001	60430000	A2.1	0.75	.	60390001	60430000	#FF9191
Leaf	Ca_59Chr02	60430001	61090000	B1.1	0.5	.	60430001	61090000	#DADAFF
Leaf	Ca_59Chr02	61090001	61180000	A1.2	0.875	.	61090001	61180000	#FF4848
Leaf	Ca_59Chr02	61180001	61310000	B1.1	0.5	.	61180001	61310000	#DADAFF
Leaf	Ca_59Chr02	61310001	61440000	A1.2	0.875	.	61310001	61440000	#FF4848
Leaf	Ca_59Chr02	61440001	61580000	A2.2	0.625	.	61440001	61580000	#FFDADA
Leaf	Ca_59Chr02	61580001	61630000	A1.2	0.875	.	61580001	61630000	#FF4848
Leaf	Ca_59Chr02	61630001	61750000	A2.1	0.75	.	61630001	61750000	#FF9191
Leaf	Ca_59Chr02	61750001	62620000	B2.2	0.125	.	61750001	62620000	#0000FF
Leaf	Ca_59Chr02	62620001	63510000	B2.1	0.25	.	62620001	63510000	#4848FF
Leaf	Ca_59Chr02	63510001	63670000	A2.2	0.625	.	63510001	63670000	#FFDADA
Leaf	Ca_59Chr02	63670001	63990000	A1.2	0.875	.	63670001	63990000	#FF4848
Leaf	Ca_59Chr02	63990001	64310000	A2.2	0.625	.	63990001	64310000	#FFDADA
Leaf	Ca_59Chr02	64310001	64710000	B2.2	0.125	.	64310001	64710000	#0000FF
Leaf	Ca_59Chr02	64710001	65070000	B1.1	0.5	.	64710001	65070000	#DADAFF
Leaf	Ca_59Chr02	65070001	65480000	A2.2	0.625	.	65070001	65480000	#FFDADA
Leaf	Ca_59Chr02	65480001	65550000	B1.1	0.5	.	65480001	65550000	#DADAFF
Leaf	Ca_59Chr02	65550001	65590000	A2.2	0.625	.	65550001	65590000	#FFDADA
Leaf	Ca_59Chr02	65590001	67140000	B1.1	0.5	.	65590001	67140000	#DADAFF
Leaf	Ca_59Chr02	67140001	68270000	B1.2	0.375	.	67140001	68270000	#9191FF
Leaf	Ca_59Chr02	68270001	68300000	A2.1	0.75	.	68270001	68300000	#FF9191
Leaf	Ca_59Chr02	68300001	68670000	B2.2	0.125	.	68300001	68670000	#0000FF
Leaf	Ca_59Chr02	68680001	69050000	B2.2	0.125	.	68680001	69050000	#0000FF
Leaf	Ca_59Chr02	69050001	69150000	B1.1	0.5	.	69050001	69150000	#DADAFF
Leaf	Ca_59Chr02	69150001	69190000	A2.2	0.625	.	69150001	69190000	#FFDADA
Leaf	Ca_59Chr02	69190001	69550000	B2.2	0.125	.	69190001	69550000	#0000FF
Leaf	Ca_59Chr02	69560001	70120000	B2.2	0.125	.	69560001	70120000	#0000FF
Leaf	Ca_59Chr02	70120001	70250000	A2.1	0.75	.	70120001	70250000	#FF9191
Leaf	Ca_59Chr02	70250001	71470000	B2.2	0.125	.	70250001	71470000	#0000FF
Leaf	Ca_59Chr02	71470001	72950000	B2.2	0.125	.	71470001	72950000	#0000FF
Leaf	Ca_59Chr02	72950001	72990000	A2.2	0.625	.	72950001	72990000	#FFDADA
Leaf	Ca_59Chr02	72990001	73250000	B2.1	0.25	.	72990001	73250000	#4848FF
Leaf	Ca_59Chr02	73250001	73560000	B1.2	0.375	.	73250001	73560000	#9191FF
Leaf	Ca_59Chr02	73570001	73610000	B1.2	0.375	.	73570001	73610000	#9191FF
Leaf	Ca_59Chr02	73610001	73680000	A2.2	0.625	.	73610001	73680000	#FFDADA
Leaf	Ca_59Chr02	73680001	73910000	B2.1	0.25	.	73680001	73910000	#4848FF
Leaf	Ca_59Chr02	73910001	74200000	B2.1	0.25	.	73910001	74200000	#4848FF
Leaf	Ca_59Chr02	74200001	74540000	B2.2	0.125	.	74200001	74540000	#0000FF
Leaf	Ca_59Chr02	74550001	74640000	B2.2	0.125	.	74550001	74640000	#0000FF
Leaf	Ca_59Chr02	74650001	75150000	B2.2	0.125	.	74650001	75150000	#0000FF
Leaf	Ca_59Chr02	75160001	75300000	B2.2	0.125	.	75160001	75300000	#0000FF
Leaf	Ca_59Chr02	75310001	75650000	B2.2	0.125	.	75310001	75650000	#0000FF
Leaf	Ca_59Chr02	75650001	75800000	B1.2	0.375	.	75650001	75800000	#9191FF
Leaf	Ca_59Chr02	75800001	75830000	A2.2	0.625	.	75800001	75830000	#FFDADA
Leaf	Ca_59Chr02	75830001	76150000	B2.2	0.125	.	75830001	76150000	#0000FF
Leaf	Ca_59Chr02	76150001	76320000	B1.2	0.375	.	76150001	76320000	#9191FF
Leaf	Ca_59Chr02	76320001	76720000	A2.1	0.75	.	76320001	76720000	#FF9191
Leaf	Ca_59Chr02	76720001	77170000	A2.2	0.625	.	76720001	77170000	#FFDADA
Leaf	Ca_59Chr02	77170001	77280000	A2.1	0.75	.	77170001	77280000	#FF9191
Leaf	Ca_59Chr02	77280001	77650000	B1.2	0.375	.	77280001	77650000	#9191FF
Leaf	Ca_59Chr02	77660001	77850000	B1.2	0.375	.	77660001	77850000	#9191FF
Leaf	Ca_59Chr02	77850001	78160000	B2.1	0.25	.	77850001	78160000	#4848FF
Leaf	Ca_59Chr02	78160001	78670000	B2.1	0.25	.	78160001	78670000	#4848FF
Leaf	Ca_59Chr02	78690001	78790000	B2.1	0.25	.	78690001	78790000	#4848FF
Leaf	Ca_59Chr02	78790001	79060000	B2.1	0.25	.	78790001	79060000	#4848FF
Leaf	Ca_59Chr02	79060001	79160000	B1.1	0.5	.	79060001	79160000	#DADAFF
Leaf	Ca_59Chr02	79160001	79390000	A1.2	0.875	.	79160001	79390000	#FF4848
Leaf	Ca_59Chr02	79390001	79680000	B2.1	0.25	.	79390001	79680000	#4848FF
Leaf	Ca_59Chr02	79680001	80050000	A2.2	0.625	.	79680001	80050000	#FFDADA
Leaf	Ca_59Chr02	80050001	80580000	B2.1	0.25	.	80050001	80580000	#4848FF
Leaf	Ca_59Chr02	80580001	81000000	B1.2	0.375	.	80580001	81000000	#9191FF
Leaf	Ca_59Chr02	81000001	81320000	A1.2	0.875	.	81000001	81320000	#FF4848
Leaf	Ca_59Chr02	81320001	81450000	A2.1	0.75	.	81320001	81450000	#FF9191
Leaf	Ca_59Chr02	81450001	81820000	B1.1	0.5	.	81450001	81820000	#DADAFF
Leaf	Ca_59Chr02	81820001	81960000	A1.2	0.875	.	81820001	81960000	#FF4848
Leaf	Ca_59Chr02	81960001	82060000	A2.1	0.75	.	81960001	82060000	#FF9191
Leaf	Ca_59Chr02	82060001	82260000	A2.2	0.625	.	82060001	82260000	#FFDADA
Leaf	Ca_59Chr02	82260001	83010000	B2.2	0.125	.	82260001	83010000	#0000FF
Leaf	Ca_59Chr02	83010001	83400000	B2.2	0.125	.	83010001	83400000	#0000FF
Leaf	Ca_59Chr02	83400001	83840000	B1.2	0.375	.	83400001	83840000	#9191FF
Leaf	Ca_59Chr02	83840001	83940000	B2.1	0.25	.	83840001	83940000	#4848FF
Leaf	Ca_59Chr02	83960001	84500000	B2.1	0.25	.	83960001	84500000	#4848FF
Leaf	Ca_59Chr02	84500001	84670000	A2.2	0.625	.	84500001	84670000	#FFDADA
Leaf	Ca_59Chr02	84670001	84770000	B1.2	0.375	.	84670001	84770000	#9191FF
Leaf	Ca_59Chr02	84770001	84880000	A2.2	0.625	.	84770001	84880000	#FFDADA
Leaf	Ca_59Chr02	84910001	85490000	A2.2	0.625	.	84910001	85490000	#FFDADA
Leaf	Ca_59Chr02	85500001	85540000	A2.2	0.625	.	85500001	85540000	#FFDADA
Leaf	Ca_59Chr02	85540001	85670000	B1.2	0.375	.	85540001	85670000	#9191FF
Leaf	Ca_59Chr02	85670001	85760000	A2.2	0.625	.	85670001	85760000	#FFDADA
Leaf	Ca_59Chr02	85760001	86760000	A2.2	0.625	.	85760001	86760000	#FFDADA
Leaf	Ca_59Chr02	86760001	86780000	A2.1	0.75	.	86760001	86780000	#FF9191
Leaf	Ca_59Chr02	86780001	86830000	A2.2	0.625	.	86780001	86830000	#FFDADA
Leaf	Ca_59Chr02	86830001	87070000	B1.2	0.375	.	86830001	87070000	#9191FF
Leaf	Ca_59Chr02	87070001	87430000	B1.2	0.375	.	87070001	87430000	#9191FF
Leaf	Ca_59Chr02	87440001	87510000	B1.2	0.375	.	87440001	87510000	#9191FF
Leaf	Ca_59Chr02	87510001	87650000	A2.1	0.75	.	87510001	87650000	#FF9191
Leaf	Ca_59Chr02	87650001	87690000	A2.1	0.75	.	87650001	87690000	#FF9191
Leaf	Ca_59Chr02	87690001	88560000	B2.2	0.125	.	87690001	88560000	#0000FF
Leaf	Ca_59Chr02	88570001	88860000	B2.2	0.125	.	88570001	88860000	#0000FF
Leaf	Ca_59Chr02	88860001	89230000	B2.1	0.25	.	88860001	89230000	#4848FF
Leaf	Ca_59Chr02	89230001	89600000	B1.2	0.375	.	89230001	89600000	#9191FF
Leaf	Ca_59Chr02	89610001	90230000	B1.2	0.375	.	89610001	90230000	#9191FF
Leaf	Ca_59Chr02	90230001	90370000	A2.1	0.75	.	90230001	90370000	#FF9191
Leaf	Ca_59Chr02	90370001	90620000	A1.1	1	.	90370001	90620000	#FF0000
Leaf	Ca_59Chr02	90620001	90940000	A2.2	0.625	.	90620001	90940000	#FFDADA
Leaf	Ca_59Chr02	90940001	91000000	A2.2	0.625	.	90940001	91000000	#FFDADA
Leaf	Ca_59Chr02	91000001	91040000	A2.1	0.75	.	91000001	91040000	#FF9191
Leaf	Ca_59Chr02	91040001	91480000	B2.2	0.125	.	91040001	91480000	#0000FF
Leaf	Ca_59Chr02	91480001	91530000	A2.2	0.625	.	91480001	91530000	#FFDADA
Leaf	Ca_59Chr02	91530001	92220000	A2.1	0.75	.	91530001	92220000	#FF9191
Leaf	Ca_59Chr02	92230001	92250000	A2.1	0.75	.	92230001	92250000	#FF9191
Leaf	Ca_59Chr02	92260001	92270000	A2.1	0.75	.	92260001	92270000	#FF9191
Leaf	Ca_59Chr02	92290001	92300000	A2.1	0.75	.	92290001	92300000	#FF9191
Leaf	Ca_59Chr02	92330001	92350000	A2.1	0.75	.	92330001	92350000	#FF9191
Leaf	Ca_59Chr02	92360001	92390000	A2.1	0.75	.	92360001	92390000	#FF9191
Leaf	Ca_59Chr02	92420001	92640000	A2.1	0.75	.	92420001	92640000	#FF9191
Leaf	Ca_59Chr02	92640001	93440000	A2.2	0.625	.	92640001	93440000	#FFDADA
Leaf	Ca_59Chr02	93440001	93680000	A2.1	0.75	.	93440001	93680000	#FF9191
Leaf	Ca_59Chr02	93690001	93790000	A2.1	0.75	.	93690001	93790000	#FF9191
Leaf	Ca_59Chr02	93790001	93860000	A1.2	0.875	.	93790001	93860000	#FF4848
Leaf	Ca_59Chr02	93860001	94280000	B2.2	0.125	.	93860001	94280000	#0000FF
Leaf	Ca_59Chr02	94290001	94410000	B2.2	0.125	.	94290001	94410000	#0000FF
Leaf	Ca_59Chr02	94420001	94790000	B2.2	0.125	.	94420001	94790000	#0000FF
Leaf	Ca_59Chr02	94790001	94950000	A1.2	0.875	.	94790001	94950000	#FF4848
Leaf	Ca_59Chr02	94950001	95030000	A2.2	0.625	.	94950001	95030000	#FFDADA
Leaf	Ca_59Chr02	95030001	95140000	A1.2	0.875	.	95030001	95140000	#FF4848
Leaf	Ca_59Chr02	95140001	95580000	B1.1	0.5	.	95140001	95580000	#DADAFF
Leaf	Ca_59Chr02	95580001	95680000	A2.2	0.625	.	95580001	95680000	#FFDADA
Leaf	Ca_59Chr02	95680001	96050000	A2.2	0.625	.	95680001	96050000	#FFDADA
Leaf	Ca_59Chr02	96050001	96510000	A1.1	1	.	96050001	96510000	#FF0000
Leaf	Ca_59Chr02	96510001	96640000	A2.1	0.75	.	96510001	96640000	#FF9191
Leaf	Ca_59Chr02	96640001	96890000	B1.2	0.375	.	96640001	96890000	#9191FF
Leaf	Ca_59Chr02	96890001	98030000	A2.2	0.625	.	96890001	98030000	#FFDADA
Leaf	Ca_59Chr02	98030001	98120000	A1.2	0.875	.	98030001	98120000	#FF4848
Leaf	Ca_59Chr02	98120001	98520000	B2.1	0.25	.	98120001	98520000	#4848FF
Leaf	Ca_59Chr02	98520001	98600000	B2.1	0.25	.	98520001	98600000	#4848FF
Leaf	Ca_59Chr02	98600001	98700000	B1.2	0.375	.	98600001	98700000	#9191FF
Leaf	Ca_59Chr02	98700001	99030000	B2.1	0.25	.	98700001	99030000	#4848FF
Leaf	Ca_59Chr02	99030001	99060000	A2.1	0.75	.	99030001	99060000	#FF9191
Leaf	Ca_59Chr02	99060001	99650000	B2.2	0.125	.	99060001	99650000	#0000FF
Leaf	Ca_59Chr02	99650001	99900000	B2.2	0.125	.	99650001	99900000	#0000FF
Leaf	Ca_59Chr02	99900001	99930000	A2.2	0.625	.	99900001	99930000	#FFDADA
Leaf	Ca_59Chr02	99930001	100100000	B2.1	0.25	.	99930001	100100000	#4848FF
Leaf	Ca_59Chr02	100100001	100190000	B1.1	0.5	.	100100001	100190000	#DADAFF
Leaf	Ca_59Chr02	100190001	100530000	B2.2	0.125	.	100190001	100530000	#0000FF
Leaf	Ca_59Chr02	100530001	100620000	B2.1	0.25	.	100530001	100620000	#4848FF
Leaf	Ca_59Chr02	100620001	100670000	A2.2	0.625	.	100620001	100670000	#FFDADA
Leaf	Ca_59Chr02	100670001	100760000	B2.1	0.25	.	100670001	100760000	#4848FF
Leaf	Ca_59Chr02	100760001	100890000	B2.2	0.125	.	100760001	100890000	#0000FF
Leaf	Ca_59Chr02	100900001	101240000	B2.2	0.125	.	100900001	101240000	#0000FF
Leaf	Ca_59Chr02	101240001	101250000	B2.2	0.125	.	101240001	101250000	#0000FF
Leaf	Ca_59Chr02	101280001	101470000	B2.2	0.125	.	101280001	101470000	#0000FF
Leaf	Ca_59Chr02	101480001	101540000	B2.2	0.125	.	101480001	101540000	#0000FF
Leaf	Ca_59Chr02	101540001	101570000	B1.1	0.5	.	101540001	101570000	#DADAFF
Leaf	Ca_59Chr02	101570001	101840000	B2.2	0.125	.	101570001	101840000	#0000FF
Leaf	Ca_59Chr02	101840001	101910000	A2.2	0.625	.	101840001	101910000	#FFDADA
Leaf	Ca_59Chr02	101910001	102060000	A1.2	0.875	.	101910001	102060000	#FF4848
Leaf	Ca_59Chr02	102060001	102200000	A1.2	0.875	.	102060001	102200000	#FF4848
Leaf	Ca_59Chr02	102200001	102240000	A1.2	0.875	.	102200001	102240000	#FF4848
Leaf	Ca_59Chr02	102240001	102370000	A2.1	0.75	.	102240001	102370000	#FF9191
Leaf	Ca_59Chr02	102370001	102500000	B1.1	0.5	.	102370001	102500000	#DADAFF
Leaf	Ca_59Chr02	102500001	102790000	B2.1	0.25	.	102500001	102790000	#4848FF
Leaf	Ca_59Chr02	102790001	102920000	A1.2	0.875	.	102790001	102920000	#FF4848
Leaf	Ca_59Chr02	102920001	103110000	A2.2	0.625	.	102920001	103110000	#FFDADA
Leaf	Ca_59Chr02	103110001	103430000	A2.1	0.75	.	103110001	103430000	#FF9191
Leaf	Ca_59Chr02	103430001	103470000	A1.2	0.875	.	103430001	103470000	#FF4848
Leaf	Ca_59Chr02	103470001	103480000	A1.2	0.875	.	103470001	103480000	#FF4848
Leaf	Ca_59Chr02	103490001	103840000	A1.2	0.875	.	103490001	103840000	#FF4848
Leaf	Ca_59Chr02	103840001	104030000	B1.1	0.5	.	103840001	104030000	#DADAFF
Leaf	Ca_59Chr02	104030001	104190000	A1.2	0.875	.	104030001	104190000	#FF4848
Leaf	Ca_59Chr02	104190001	104390000	B1.1	0.5	.	104190001	104390000	#DADAFF
Leaf	Ca_59Chr02	104390001	104450000	A2.2	0.625	.	104390001	104450000	#FFDADA
Leaf	Ca_59Chr02	104450001	104890000	B1.1	0.5	.	104450001	104890000	#DADAFF
Leaf	Ca_59Chr02	104890001	105010000	B1.1	0.5	.	104890001	105010000	#DADAFF
Leaf	Ca_59Chr02	105010001	105460000	B1.2	0.375	.	105010001	105460000	#9191FF
Leaf	Ca_59Chr02	105460001	105580000	A1.2	0.875	.	105460001	105580000	#FF4848
Leaf	Ca_59Chr02	105580001	105660000	A2.2	0.625	.	105580001	105660000	#FFDADA
Leaf	Ca_59Chr02	105660001	105720000	A1.2	0.875	.	105660001	105720000	#FF4848
Leaf	Ca_59Chr02	105720001	105780000	A2.2	0.625	.	105720001	105780000	#FFDADA
Leaf	Ca_59Chr02	105780001	105950000	A2.1	0.75	.	105780001	105950000	#FF9191
Leaf	Ca_59Chr02	105950001	106190000	A1.1	1	.	105950001	106190000	#FF0000
Leaf	Ca_59Chr02	106190001	106250000	B1.2	0.375	.	106190001	106250000	#9191FF
Leaf	Ca_59Chr02	106250001	106490000	B1.2	0.375	.	106250001	106490000	#9191FF
Leaf	Ca_59Chr02	106490001	106700000	B1.2	0.375	.	106490001	106700000	#9191FF
Leaf	Ca_59Chr02	106700001	106740000	A2.1	0.75	.	106700001	106740000	#FF9191
Leaf	Ca_59Chr02	106740001	107350000	B2.2	0.125	.	106740001	107350000	#0000FF
Leaf	Ca_59Chr02	107350001	107470000	A1.2	0.875	.	107350001	107470000	#FF4848
Leaf	Ca_59Chr02	107470001	107500000	A2.1	0.75	.	107470001	107500000	#FF9191
Leaf	Ca_59Chr02	107500001	107690000	B1.2	0.375	.	107500001	107690000	#9191FF
Leaf	Ca_59Chr02	107690001	107830000	A2.1	0.75	.	107690001	107830000	#FF9191
Leaf	Ca_59Chr02	107830001	108160000	B1.2	0.375	.	107830001	108160000	#9191FF
Leaf	Ca_59Chr02	108160001	108320000	B2.1	0.25	.	108160001	108320000	#4848FF
Leaf	Ca_59Chr02	108320001	108360000	A1.2	0.875	.	108320001	108360000	#FF4848
Leaf	Ca_59Chr02	108360001	108410000	B1.1	0.5	.	108360001	108410000	#DADAFF
Leaf	Ca_59Chr02	108410001	108600000	A2.1	0.75	.	108410001	108600000	#FF9191
Leaf	Ca_59Chr02	108600001	108690000	A2.2	0.625	.	108600001	108690000	#FFDADA
Leaf	Ca_59Chr02	108690001	108910000	B2.1	0.25	.	108690001	108910000	#4848FF
Leaf	Ca_59Chr02	108910001	109010000	A2.1	0.75	.	108910001	109010000	#FF9191
Leaf	Ca_59Chr02	109010001	109240000	B1.1	0.5	.	109010001	109240000	#DADAFF
Leaf	Ca_59Chr02	109240001	109270000	A2.1	0.75	.	109240001	109270000	#FF9191
Leaf	Ca_59Chr02	109270001	109580000	B2.1	0.25	.	109270001	109580000	#4848FF
Leaf	Ca_59Chr02	109580001	109710000	B1.1	0.5	.	109580001	109710000	#DADAFF
Leaf	Ca_59Chr02	109710001	110160000	B2.2	0.125	.	109710001	110160000	#0000FF
Leaf	Ca_59Chr02	110160001	110270000	A2.1	0.75	.	110160001	110270000	#FF9191
Leaf	Ca_59Chr02	110270001	110490000	A1.1	1	.	110270001	110490000	#FF0000
Leaf	Ca_59Chr02	110490001	110570000	A1.2	0.875	.	110490001	110570000	#FF4848
Leaf	Ca_59Chr02	110570001	111090000	B2.1	0.25	.	110570001	111090000	#4848FF
Leaf	Ca_59Chr02	111090001	111150000	A2.2	0.625	.	111090001	111150000	#FFDADA
Leaf	Ca_59Chr02	111150001	111270000	B2.1	0.25	.	111150001	111270000	#4848FF
Leaf	Ca_59Chr02	111270001	111480000	B1.2	0.375	.	111270001	111480000	#9191FF
Leaf	Ca_59Chr02	111480001	111520000	A1.2	0.875	.	111480001	111520000	#FF4848
Leaf	Ca_59Chr02	111520001	111660000	B2.1	0.25	.	111520001	111660000	#4848FF
Leaf	Ca_59Chr02	111660001	112370000	B2.1	0.25	.	111660001	112370000	#4848FF
Leaf	Ca_59Chr02	112370001	112480000	A1.2	0.875	.	112370001	112480000	#FF4848
Leaf	Ca_59Chr02	112480001	112680000	A1.1	1	.	112480001	112680000	#FF0000
Leaf	Ca_59Chr02	112680001	112840000	A2.1	0.75	.	112680001	112840000	#FF9191
Leaf	Ca_59Chr02	112840001	112980000	A1.2	0.875	.	112840001	112980000	#FF4848
Leaf	Ca_59Chr02	112980001	113140000	A2.2	0.625	.	112980001	113140000	#FFDADA
Leaf	Ca_59Chr02	113140001	113210000	A2.1	0.75	.	113140001	113210000	#FF9191
Leaf	Ca_59Chr02	113210001	113290000	A1.1	1	.	113210001	113290000	#FF0000
Leaf	Ca_59Chr02	113290001	113340000	A2.1	0.75	.	113290001	113340000	#FF9191
Leaf	Ca_59Chr02	113340001	113370000	A1.2	0.875	.	113340001	113370000	#FF4848
Leaf	Ca_59Chr02	113370001	113510000	A1.2	0.875	.	113370001	113510000	#FF4848
Leaf	Ca_59Chr02	113510001	113810000	A2.2	0.625	.	113510001	113810000	#FFDADA
Leaf	Ca_59Chr02	113810001	113880000	A1.2	0.875	.	113810001	113880000	#FF4848
Leaf	Ca_59Chr02	113880001	114180000	A2.2	0.625	.	113880001	114180000	#FFDADA
Leaf	Ca_59Chr02	114180001	114290000	A1.1	1	.	114180001	114290000	#FF0000
Leaf	Ca_59Chr02	114290001	114410000	A2.1	0.75	.	114290001	114410000	#FF9191
Leaf	Ca_59Chr02	114410001	114650000	A1.1	1	.	114410001	114650000	#FF0000
Leaf	Ca_59Chr02	114650001	114670000	A2.2	0.625	.	114650001	114670000	#FFDADA
Leaf	Ca_59Chr02	114670001	114970000	A1.2	0.875	.	114670001	114970000	#FF4848
Leaf	Ca_59Chr02	114970001	115360000	A2.1	0.75	.	114970001	115360000	#FF9191
Leaf	Ca_59Chr02	115360001	115460000	B1.2	0.375	.	115360001	115460000	#9191FF
Leaf	Ca_59Chr02	115460001	115680000	B2.1	0.25	.	115460001	115680000	#4848FF
Leaf	Ca_59Chr02	115680001	116110000	B1.1	0.5	.	115680001	116110000	#DADAFF
Leaf	Ca_59Chr02	116110001	116490000	B1.1	0.5	.	116110001	116490000	#DADAFF
Leaf	Ca_59Chr02	116490001	116530000	A2.1	0.75	.	116490001	116530000	#FF9191
Leaf	Ca_59Chr02	116530001	116540000	B1.2	0.375	.	116530001	116540000	#9191FF
Leaf	Ca_59Chr02	116570001	116610000	B1.2	0.375	.	116570001	116610000	#9191FF
Leaf	Ca_59Chr02	116620001	116710000	B1.2	0.375	.	116620001	116710000	#9191FF
Leaf	Ca_59Chr02	116710001	116780000	A2.2	0.625	.	116710001	116780000	#FFDADA
Leaf	Ca_59Chr02	116780001	116840000	A2.2	0.625	.	116780001	116840000	#FFDADA
Leaf	Ca_59Chr02	116840001	117370000	A2.1	0.75	.	116840001	117370000	#FF9191
Leaf	Ca_59Chr02	117370001	117640000	A2.1	0.75	.	117370001	117640000	#FF9191
Leaf	Ca_59Chr02	117640001	117810000	A2.2	0.625	.	117640001	117810000	#FFDADA
Leaf	Ca_59Chr02	117810001	117930000	A1.1	1	.	117810001	117930000	#FF0000
Leaf	Ca_59Chr02	117930001	117980000	A2.2	0.625	.	117930001	117980000	#FFDADA
Leaf	Ca_59Chr02	117980001	118150000	A1.1	1	.	117980001	118150000	#FF0000
Leaf	Ca_59Chr02	118150001	118230000	A2.2	0.625	.	118150001	118230000	#FFDADA
Leaf	Ca_59Chr02	118230001	118480000	A2.1	0.75	.	118230001	118480000	#FF9191
Leaf	Ca_59Chr02	118480001	118690000	A1.1	1	.	118480001	118690000	#FF0000
Leaf	Ca_59Chr02	118690001	118750000	A2.2	0.625	.	118690001	118750000	#FFDADA
Leaf	Ca_59Chr02	118750001	119050000	A2.2	0.625	.	118750001	119050000	#FFDADA
Leaf	Ca_59Chr02	119050001	119140000	A2.2	0.625	.	119050001	119140000	#FFDADA
Leaf	Ca_59Chr02	119140001	119420000	A1.1	1	.	119140001	119420000	#FF0000
Leaf	Ca_59Chr02	119420001	119510000	A2.1	0.75	.	119420001	119510000	#FF9191
Leaf	Ca_59Chr02	119510001	119760000	B2.2	0.125	.	119510001	119760000	#0000FF
Leaf	Ca_59Chr02	119780001	119890000	B2.2	0.125	.	119780001	119890000	#0000FF
Leaf	Ca_59Chr02	119900001	119940000	B2.2	0.125	.	119900001	119940000	#0000FF
Leaf	Ca_59Chr02	119950001	120270000	B2.2	0.125	.	119950001	120270000	#0000FF
Leaf	Ca_59Chr02	120270001	120450000	A1.2	0.875	.	120270001	120450000	#FF4848
Leaf	Ca_59Chr02	120450001	120510000	A1.1	1	.	120450001	120510000	#FF0000
Leaf	Ca_59Chr02	120510001	120780000	A1.2	0.875	.	120510001	120780000	#FF4848
Leaf	Ca_59Chr02	120780001	121020000	A2.1	0.75	.	120780001	121020000	#FF9191
Leaf	Ca_59Chr02	121020001	121230000	A1.2	0.875	.	121020001	121230000	#FF4848
Leaf	Ca_59Chr02	121230001	121420000	A1.1	1	.	121230001	121420000	#FF0000
Leaf	Ca_59Chr02	121420001	121480000	B1.1	0.5	.	121420001	121480000	#DADAFF
Leaf	Ca_59Chr02	121480001	121800000	A1.2	0.875	.	121480001	121800000	#FF4848
Leaf	Ca_59Chr02	121800001	121900000	A1.1	1	.	121800001	121900000	#FF0000
Leaf	Ca_59Chr02	121900001	122090000	A2.1	0.75	.	121900001	122090000	#FF9191
Leaf	Ca_59Chr02	122090001	122270000	A1.1	1	.	122090001	122270000	#FF0000
Leaf	Ca_59Chr02	122270001	122390000	A2.2	0.625	.	122270001	122390000	#FFDADA
Leaf	Ca_59Chr02	122400001	122780000	A2.2	0.625	.	122400001	122780000	#FFDADA
Leaf	Ca_59Chr02	122780001	122970000	A1.2	0.875	.	122780001	122970000	#FF4848
Leaf	Ca_59Chr02	122970001	123020000	A1.2	0.875	.	122970001	123020000	#FF4848
Leaf	Ca_59Chr02	123020001	123090000	A1.2	0.875	.	123020001	123090000	#FF4848
Leaf	Ca_59Chr02	123090001	123230000	A1.2	0.875	.	123090001	123230000	#FF4848
Leaf	Ca_59Chr02	123230001	123530000	B2.2	0.125	.	123230001	123530000	#0000FF
Leaf	Ca_59Chr02	123540001	123580000	B2.2	0.125	.	123540001	123580000	#0000FF
Leaf	Ca_59Chr02	123580001	123630000	B2.2	0.125	.	123580001	123630000	#0000FF
Leaf	Ca_59Chr02	123640001	123950000	B2.2	0.125	.	123640001	123950000	#0000FF
Leaf	Ca_59Chr02	123950001	124080000	B2.1	0.25	.	123950001	124080000	#4848FF
Leaf	Ca_59Chr02	124080001	124130000	A2.1	0.75	.	124080001	124130000	#FF9191
Leaf	Ca_59Chr02	124130001	124290000	B1.2	0.375	.	124130001	124290000	#9191FF
Leaf	Ca_59Chr02	124290001	124480000	B1.1	0.5	.	124290001	124480000	#DADAFF
Leaf	Ca_59Chr02	124480001	124700000	A2.2	0.625	.	124480001	124700000	#FFDADA
Leaf	Ca_59Chr02	124700001	124750000	A1.2	0.875	.	124700001	124750000	#FF4848
Leaf	Ca_59Chr02	124750001	124810000	A1.1	1	.	124750001	124810000	#FF0000
Leaf	Ca_59Chr02	124810001	124860000	A2.1	0.75	.	124810001	124860000	#FF9191
Leaf	Ca_59Chr02	124860001	124910000	A1.2	0.875	.	124860001	124910000	#FF4848
Leaf	Ca_59Chr02	124910001	125010000	B1.2	0.375	.	124910001	125010000	#9191FF
Leaf	Ca_59Chr02	125010001	125180000	B1.1	0.5	.	125010001	125180000	#DADAFF
Leaf	Ca_59Chr02	125180001	125210000	B2.1	0.25	.	125180001	125210000	#4848FF
Leaf	Ca_59Chr02	125210001	125750000	B2.2	0.125	.	125210001	125750000	#0000FF
Leaf	Ca_59Chr02	125750001	125850000	B1.1	0.5	.	125750001	125850000	#DADAFF
Leaf	Ca_59Chr02	125850001	125920000	A2.1	0.75	.	125850001	125920000	#FF9191
Leaf	Ca_59Chr02	125920001	125990000	A1.2	0.875	.	125920001	125990000	#FF4848
Leaf	Ca_59Chr02	125990001	126060000	A1.2	0.875	.	125990001	126060000	#FF4848
Leaf	Ca_59Chr02	126060001	126470000	B2.2	0.125	.	126060001	126470000	#0000FF
Leaf	Ca_59Chr02	126480001	126500000	B2.2	0.125	.	126480001	126500000	#0000FF
Leaf	Ca_59Chr02	126500001	126560000	B1.2	0.375	.	126500001	126560000	#9191FF
Leaf	Ca_59Chr02	126560001	127100000	B2.2	0.125	.	126560001	127100000	#0000FF
Leaf	Ca_59Chr02	127100001	127260000	B1.2	0.375	.	127100001	127260000	#9191FF
Leaf	Ca_59Chr02	127260001	127600000	B2.2	0.125	.	127260001	127600000	#0000FF
Leaf	Ca_59Chr02	127600001	127980000	B2.2	0.125	.	127600001	127980000	#0000FF
Leaf	Ca_59Chr02	127980001	128240000	B1.1	0.5	.	127980001	128240000	#DADAFF
Leaf	Ca_59Chr02	128240001	128290000	A2.2	0.625	.	128240001	128290000	#FFDADA
Leaf	Ca_59Chr02	128290001	128400000	A1.2	0.875	.	128290001	128400000	#FF4848
Leaf	Ca_59Chr02	128400001	128450000	B1.2	0.375	.	128400001	128450000	#9191FF
Leaf	Ca_59Chr02	128450001	128570000	B2.1	0.25	.	128450001	128570000	#4848FF
Leaf	Ca_59Chr02	128570001	128750000	A2.1	0.75	.	128570001	128750000	#FF9191
Leaf	Ca_59Chr02	128750001	128870000	A1.1	1	.	128750001	128870000	#FF0000
Leaf	Ca_59Chr02	128870001	128940000	A1.2	0.875	.	128870001	128940000	#FF4848
Leaf	Ca_59Chr02	128940001	129240000	A1.2	0.875	.	128940001	129240000	#FF4848
Leaf	Ca_59Chr02	129240001	129330000	A2.1	0.75	.	129240001	129330000	#FF9191
Leaf	Ca_59Chr02	129330001	129380000	A1.2	0.875	.	129330001	129380000	#FF4848
Leaf	Ca_59Chr02	129380001	129540000	A2.2	0.625	.	129380001	129540000	#FFDADA
Leaf	Ca_59Chr02	129540001	129640000	A2.2	0.625	.	129540001	129640000	#FFDADA
Leaf	Ca_59Chr02	129640001	129700000	A2.1	0.75	.	129640001	129700000	#FF9191
Leaf	Ca_59Chr02	129700001	129820000	A1.1	1	.	129700001	129820000	#FF0000
Leaf	Ca_59Chr02	129840001	129990000	A1.1	1	.	129840001	129990000	#FF0000
Leaf	Ca_59Chr02	129990001	130200000	A2.2	0.625	.	129990001	130200000	#FFDADA
Leaf	Ca_59Chr02	130200001	130350000	A2.1	0.75	.	130200001	130350000	#FF9191
Leaf	Ca_59Chr02	130350001	130390000	A2.1	0.75	.	130350001	130390000	#FF9191
Leaf	Ca_59Chr02	130390001	130440000	A2.2	0.625	.	130390001	130440000	#FFDADA
Leaf	Ca_59Chr02	130440001	130830000	A1.1	1	.	130440001	130830000	#FF0000
Leaf	Ca_59Chr02	130850001	130990000	A1.1	1	.	130850001	130990000	#FF0000
Leaf	Ca_59Chr02	130990001	131040000	A1.2	0.875	.	130990001	131040000	#FF4848
Leaf	Ca_59Chr02	131040001	131180000	B1.1	0.5	.	131040001	131180000	#DADAFF
Leaf	Ca_59Chr02	131180001	131400000	B2.1	0.25	.	131180001	131400000	#4848FF
Leaf	Ca_59Chr02	131400001	131560000	B1.1	0.5	.	131400001	131560000	#DADAFF
Leaf	Ca_59Chr02	131560001	131650000	A1.1	1	.	131560001	131650000	#FF0000
Leaf	Ca_59Chr02	131650001	131750000	A2.1	0.75	.	131650001	131750000	#FF9191
Leaf	Ca_59Chr02	131750001	131800000	B1.1	0.5	.	131750001	131800000	#DADAFF
Leaf	Ca_59Chr02	131800001	131890000	A2.1	0.75	.	131800001	131890000	#FF9191
Leaf	Ca_59Chr02	131890001	132170000	B2.1	0.25	.	131890001	132170000	#4848FF
Leaf	Ca_59Chr02	132170001	132310000	B1.1	0.5	.	132170001	132310000	#DADAFF
Leaf	Ca_59Chr02	132310001	132430000	A1.2	0.875	.	132310001	132430000	#FF4848
Leaf	Ca_59Chr02	132430001	132800000	B2.2	0.125	.	132430001	132800000	#0000FF
Leaf	Ca_59Chr02	132800001	132910000	B1.2	0.375	.	132800001	132910000	#9191FF
Leaf	Ca_59Chr02	132910001	133050000	A2.2	0.625	.	132910001	133050000	#FFDADA
Leaf	Ca_59Chr02	133050001	133200000	A2.1	0.75	.	133050001	133200000	#FF9191
Leaf	Ca_59Chr02	133200001	133400000	B1.2	0.375	.	133200001	133400000	#9191FF
Leaf	Ca_59Chr02	133400001	133660000	B2.1	0.25	.	133400001	133660000	#4848FF
Leaf	Ca_59Chr02	133660001	133750000	A1.2	0.875	.	133660001	133750000	#FF4848
Leaf	Ca_59Chr02	133750001	134070000	A1.1	1	.	133750001	134070000	#FF0000
Leaf	Ca_59Chr02	134070001	134310000	A1.1	1	.	134070001	134310000	#FF0000
Leaf	Ca_59Chr02	134310001	134440000	B2.1	0.25	.	134310001	134440000	#4848FF
Leaf	Ca_59Chr02	134450001	134550000	B2.1	0.25	.	134450001	134550000	#4848FF
Leaf	Ca_59Chr02	134550001	135000000	B2.1	0.25	.	134550001	135000000	#4848FF
Leaf	Ca_59Chr02	135000001	135190000	A2.2	0.625	.	135000001	135190000	#FFDADA
Leaf	Ca_59Chr02	135190001	135320000	A2.1	0.75	.	135190001	135320000	#FF9191
Leaf	Ca_59Chr02	135330001	135350000	A2.1	0.75	.	135330001	135350000	#FF9191
Leaf	Ca_59Chr02	135350001	135970000	A1.1	1	.	135350001	135970000	#FF0000
Leaf	Ca_59Chr02	135970001	136100000	B1.1	0.5	.	135970001	136100000	#DADAFF
Leaf	Ca_59Chr02	136100001	136220000	A2.2	0.625	.	136100001	136220000	#FFDADA
Leaf	Ca_59Chr02	136220001	136630000	A1.1	1	.	136220001	136630000	#FF0000
Leaf	Ca_59Chr02	136630001	136740000	A1.2	0.875	.	136630001	136740000	#FF4848
Leaf	Ca_59Chr02	136740001	136810000	B1.1	0.5	.	136740001	136810000	#DADAFF
Leaf	Ca_59Chr02	136810001	136970000	A1.2	0.875	.	136810001	136970000	#FF4848
Leaf	Ca_59Chr02	136970001	137020000	A2.1	0.75	.	136970001	137020000	#FF9191
Leaf	Ca_59Chr02	137020001	137310000	A1.1	1	.	137020001	137310000	#FF0000
Leaf	Ca_59Chr02	137310001	137580000	B1.2	0.375	.	137310001	137580000	#9191FF
Leaf	Ca_59Chr02	137580001	137670000	A2.2	0.625	.	137580001	137670000	#FFDADA
Leaf	Ca_59Chr02	137670001	137870000	A1.1	1	.	137670001	137870000	#FF0000
Leaf	Ca_59Chr02	137870001	137970000	A1.2	0.875	.	137870001	137970000	#FF4848
Leaf	Ca_59Chr02	137970001	138030000	A2.2	0.625	.	137970001	138030000	#FFDADA
Leaf	Ca_59Chr02	138030001	138310000	B1.1	0.5	.	138030001	138310000	#DADAFF
Leaf	Ca_59Chr02	138310001	138520000	A2.1	0.75	.	138310001	138520000	#FF9191
Leaf	Ca_59Chr02	138520001	138640000	A1.1	1	.	138520001	138640000	#FF0000
Leaf	Ca_59Chr02	138640001	138760000	A1.2	0.875	.	138640001	138760000	#FF4848
Leaf	Ca_59Chr02	138760001	138960000	A1.1	1	.	138760001	138960000	#FF0000
Leaf	Ca_59Chr02	138960001	139420000	A1.1	1	.	138960001	139420000	#FF0000
Leaf	Ca_59Chr02	139420001	139820000	A1.1	1	.	139420001	139820000	#FF0000
Leaf	Ca_59Chr02	139820001	139900000	A1.2	0.875	.	139820001	139900000	#FF4848
Leaf	Ca_59Chr02	139900001	140480000	A1.2	0.875	.	139900001	140480000	#FF4848
Leaf	Ca_59Chr02	140480001	140580000	A1.2	0.875	.	140480001	140580000	#FF4848
Leaf	Ca_59Chr02	140580001	140600000	A2.2	0.625	.	140580001	140600000	#FFDADA
Leaf	Ca_59Chr02	140610001	140660000	A2.2	0.625	.	140610001	140660000	#FFDADA
Leaf	Ca_59Chr02	140660001	140710000	A2.1	0.75	.	140660001	140710000	#FF9191
Leaf	Ca_59Chr02	140710001	140940000	A2.2	0.625	.	140710001	140940000	#FFDADA
Leaf	Ca_59Chr02	140940001	140990000	A1.2	0.875	.	140940001	140990000	#FF4848
Leaf	Ca_59Chr02	140990001	141210000	A2.1	0.75	.	140990001	141210000	#FF9191
Leaf	Ca_59Chr02	141210001	141250000	A2.2	0.625	.	141210001	141250000	#FFDADA
Leaf	Ca_59Chr02	141250001	141450000	A1.2	0.875	.	141250001	141450000	#FF4848
Leaf	Ca_59Chr02	141450001	142490000	A1.1	1	.	141450001	142490000	#FF0000
Leaf	Ca_59Chr02	142490001	142630000	A1.2	0.875	.	142490001	142630000	#FF4848
Leaf	Ca_59Chr02	142630001	142670000	A2.1	0.75	.	142630001	142670000	#FF9191
Leaf	Ca_59Chr02	142670001	142720000	B1.2	0.375	.	142670001	142720000	#9191FF
Leaf	Ca_59Chr02	142720001	142830000	B2.2	0.125	.	142720001	142830000	#0000FF
Leaf	Ca_59Chr02	142850001	142920000	B2.2	0.125	.	142850001	142920000	#0000FF
Leaf	Ca_59Chr02	142930001	143110000	B2.2	0.125	.	142930001	143110000	#0000FF
Leaf	Ca_59Chr02	143110001	143170000	A2.2	0.625	.	143110001	143170000	#FFDADA
Leaf	Ca_59Chr02	143170001	143210000	A2.1	0.75	.	143170001	143210000	#FF9191
Leaf	Ca_59Chr02	143210001	143340000	B1.1	0.5	.	143210001	143340000	#DADAFF
Leaf	Ca_59Chr02	143340001	143440000	B1.1	0.5	.	143340001	143440000	#DADAFF
Leaf	Ca_59Chr02	143440001	143490000	A2.1	0.75	.	143440001	143490000	#FF9191
Leaf	Ca_59Chr02	143490001	143530000	A2.2	0.625	.	143490001	143530000	#FFDADA
Leaf	Ca_59Chr02	143530001	144150000	A1.1	1	.	143530001	144150000	#FF0000
Leaf	Ca_59Chr02	144150001	144680000	A1.1	1	.	144150001	144680000	#FF0000
Leaf	Ca_59Chr02	144690001	144740000	A1.1	1	.	144690001	144740000	#FF0000
Leaf	Ca_59Chr02	144740001	145440000	A1.2	0.875	.	144740001	145440000	#FF4848
Leaf	Ca_59Chr02	145440001	145540000	A1.2	0.875	.	145440001	145540000	#FF4848
Leaf	Ca_59Chr02	145600001	145890000	A1.2	0.875	.	145600001	145890000	#FF4848
Leaf	Ca_59Chr02	145890001	146300000	A1.1	1	.	145890001	146300000	#FF0000
Leaf	Ca_59Chr02	146300001	146440000	A1.2	0.875	.	146300001	146440000	#FF4848
Leaf	Ca_59Chr02	146440001	146630000	A1.2	0.875	.	146440001	146630000	#FF4848
Leaf	Ca_59Chr02	146630001	146730000	A2.1	0.75	.	146630001	146730000	#FF9191
Leaf	Ca_59Chr02	146730001	146770000	A2.1	0.75	.	146730001	146770000	#FF9191
Leaf	Ca_59Chr02	146770001	146800000	A2.2	0.625	.	146770001	146800000	#FFDADA
Leaf	Ca_59Chr02	146800001	147450000	B2.1	0.25	.	146800001	147450000	#4848FF
Leaf	Ca_59Chr02	147460001	147720000	B2.1	0.25	.	147460001	147720000	#4848FF
Leaf	Ca_59Chr02	147720001	147760000	A1.2	0.875	.	147720001	147760000	#FF4848
Leaf	Ca_59Chr02	147760001	147990000	A1.2	0.875	.	147760001	147990000	#FF4848
Leaf	Ca_59Chr02	147990001	148100000	A1.1	1	.	147990001	148100000	#FF0000
Leaf	Ca_59Chr02	148100001	148450000	A1.1	1	.	148100001	148450000	#FF0000
Leaf	Ca_59Chr02	148450001	148490000	A2.1	0.75	.	148450001	148490000	#FF9191
Leaf	Ca_59Chr02	148490001	148520000	A2.2	0.625	.	148490001	148520000	#FFDADA
Leaf	Ca_59Chr02	148520001	148840000	A1.1	1	.	148520001	148840000	#FF0000
Leaf	Ca_59Chr02	148840001	149070000	A1.2	0.875	.	148840001	149070000	#FF4848
Leaf	Ca_59Chr02	149070001	150260000	A1.1	1	.	149070001	150260000	#FF0000
Leaf	Ca_59Chr02	150410001	150750000	A1.1	1	.	150410001	150750000	#FF0000
Leaf	Ca_59Chr02	150750001	151200000	A1.1	1	.	150750001	151200000	#FF0000
Leaf	Ca_59Chr02	151200001	151600000	A1.1	1	.	151200001	151600000	#FF0000
Leaf	Ca_59Chr02	151600001	151710000	A1.2	0.875	.	151600001	151710000	#FF4848
Leaf	Ca_59Chr02	151710001	151760000	A2.2	0.625	.	151710001	151760000	#FFDADA
Leaf	Ca_59Chr02	151760001	152000000	A2.2	0.625	.	151760001	152000000	#FFDADA
Leaf	Ca_59Chr02	152000001	152060000	A2.1	0.75	.	152000001	152060000	#FF9191
Leaf	Ca_59Chr02	152060001	152400000	A1.1	1	.	152060001	152400000	#FF0000
Leaf	Ca_59Chr02	152400001	152570000	A1.2	0.875	.	152400001	152570000	#FF4848
Leaf	Ca_59Chr02	152570001	152650000	A2.2	0.625	.	152570001	152650000	#FFDADA
Leaf	Ca_59Chr02	152650001	152830000	B1.1	0.5	.	152650001	152830000	#DADAFF
Leaf	Ca_59Chr02	152830001	153100000	B2.1	0.25	.	152830001	153100000	#4848FF
Leaf	Ca_59Chr02	153100001	153170000	A2.2	0.625	.	153100001	153170000	#FFDADA
Leaf	Ca_59Chr02	153170001	153220000	A2.2	0.625	.	153170001	153220000	#FFDADA
Leaf	Ca_59Chr02	153220001	153360000	A2.2	0.625	.	153220001	153360000	#FFDADA
Leaf	Ca_59Chr02	153360001	153610000	A1.2	0.875	.	153360001	153610000	#FF4848
Leaf	Ca_59Chr02	153610001	153670000	A2.1	0.75	.	153610001	153670000	#FF9191
Leaf	Ca_59Chr02	153670001	154640000	A1.1	1	.	153670001	154640000	#FF0000
Leaf	Ca_59Chr02	154640001	154980000	A1.1	1	.	154640001	154980000	#FF0000
Leaf	Ca_59Chr02	154980001	155230000	A1.1	1	.	154980001	155230000	#FF0000
Leaf	Ca_59Chr02	155240001	156250000	A1.1	1	.	155240001	156250000	#FF0000
Leaf	Ca_59Chr02	156250001	156350000	A1.1	1	.	156250001	156350000	#FF0000
Leaf	Ca_59Chr02	156360001	157980000	A1.1	1	.	156360001	157980000	#FF0000
Leaf	Ca_59Chr02	157980001	158450000	B1.1	0.5	.	157980001	158450000	#DADAFF
Leaf	Ca_59Chr02	158460001	158580000	B1.1	0.5	.	158460001	158580000	#DADAFF
Leaf	Ca_59Chr02	158580001	158730000	A1.2	0.875	.	158580001	158730000	#FF4848
[truncated: 45,363 more rows]

## Sheet: Fig. 3d,e,f
Fig. 3d: TAD-like domains inferred by TopDom using 40-kb Hi-C maps								Fig. 3e: Jaccard distances caculated with the genome coverage of shared TADs across samples
Tissues	Chromosome	Start	End					Tissues
Pulp1	Ca_59Chr01	0	1200000					Pulp1	1	0.556976	0.419046	0.477717	0.534744	0.518638	0.343988	0.396027
Pulp1	Ca_59Chr01	1200000	3360000					Pulp2	0.554466	1	0.519747	0.54027	0.514177	0.516262	0.407493	0.451537
Pulp1	Ca_59Chr01	3360000	3920000					Bud1	0.41535	0.519671	1	0.591789	0.478455	0.525661	0.499763	0.571009
Pulp1	Ca_59Chr01	3920000	5600000					Bud2	0.475121	0.541537	0.591639	1	0.524004	0.553215	0.501612	0.573382
Pulp1	Ca_59Chr01	5600000	6520000					Placenta1	0.528529	0.513861	0.479778	0.521532	1	0.595125	0.400359	0.453502
Pulp1	Ca_59Chr01	6520000	7120000					Placenta2	0.516372	0.514331	0.52632	0.551914	0.597015	1	0.429392	0.451924
Pulp1	Ca_59Chr01	7120000	8080000					Leaf1	0.340429	0.40631	0.495748	0.497628	0.398276	0.426566	1	0.529401
Pulp1	Ca_59Chr01	8080000	8760000					Leaf2	0.393448	0.449394	0.568868	0.571801	0.452711	0.451647	0.533547	1
Pulp1	Ca_59Chr01	8760000	10640000						Pulp1	Pulp2	Bud1	Bud2	Placenta1	Placenta2	Leaf1	Leaf2
Pulp1	Ca_59Chr01	10640000	11360000
Pulp1	Ca_59Chr01	11360000	13240000
Pulp1	Ca_59Chr01	13240000	13880000
Pulp1	Ca_59Chr01	13880000	14840000					Fig. 3f: Conservation of TAD-like domains across samples
Pulp1	Ca_59Chr01	14840000	16600000					Tissues	Shared between tissues	Shared with replicates	Sample-specific
Pulp1	Ca_59Chr01	16600000	18040000					Pulp1	2186	157	63
Pulp1	Ca_59Chr01	18040000	18640000					Pulp2	2319	131	62
Pulp1	Ca_59Chr01	18640000	19240000					Bud1	2467	108	17
Pulp1	Ca_59Chr01	19240000	20040000					Bud2	2433	52	17
Pulp1	Ca_59Chr01	20040000	21040000					Placenta1	2440	158	74
Pulp1	Ca_59Chr01	21040000	21680000					Placenta2	2396	97	75
Pulp1	Ca_59Chr01	21680000	22280000					Leaf1	2256	292	92
Pulp1	Ca_59Chr01	22280000	25000000					Leaf2	2378	175	88
Pulp1	Ca_59Chr01	25000000	25760000
Pulp1	Ca_59Chr01	25760000	26560000
Pulp1	Ca_59Chr01	26560000	26960000
Pulp1	Ca_59Chr01	26960000	27560000
Pulp1	Ca_59Chr01	27560000	28160000
Pulp1	Ca_59Chr01	28160000	28680000
Pulp1	Ca_59Chr01	28680000	29200000
Pulp1	Ca_59Chr01	29200000	29480000
Pulp1	Ca_59Chr01	29480000	31840000
Pulp1	Ca_59Chr01	31840000	32400000
Pulp1	Ca_59Chr01	32400000	33240000
Pulp1	Ca_59Chr01	33240000	35000000
Pulp1	Ca_59Chr01	35000000	36680000
Pulp1	Ca_59Chr01	36680000	37240000
Pulp1	Ca_59Chr01	37240000	39400000
Pulp1	Ca_59Chr01	39400000	41840000
Pulp1	Ca_59Chr01	41840000	43200000
Pulp1	Ca_59Chr01	43200000	43920000
Pulp1	Ca_59Chr01	43920000	44640000
Pulp1	Ca_59Chr01	44640000	47280000
Pulp1	Ca_59Chr01	47280000	48160000
Pulp1	Ca_59Chr01	48160000	48960000
Pulp1	Ca_59Chr01	48960000	53800000
Pulp1	Ca_59Chr01	53800000	54240000
Pulp1	Ca_59Chr01	54240000	54800000
Pulp1	Ca_59Chr01	54800000	56680000
Pulp1	Ca_59Chr01	56680000	57240000
Pulp1	Ca_59Chr01	57240000	57840000
Pulp1	Ca_59Chr01	57840000	58360000
Pulp1	Ca_59Chr01	58360000	59360000
Pulp1	Ca_59Chr01	59360000	59760000
Pulp1	Ca_59Chr01	59760000	61800000
Pulp1	Ca_59Chr01	61800000	62240000
Pulp1	Ca_59Chr01	62240000	63800000
Pulp1	Ca_59Chr01	63800000	64840000
Pulp1	Ca_59Chr01	64840000	66600000
Pulp1	Ca_59Chr01	66600000	67520000
Pulp1	Ca_59Chr01	67520000	68200000
Pulp1	Ca_59Chr01	68200000	69520000
Pulp1	Ca_59Chr01	69520000	70120000
Pulp1	Ca_59Chr01	70120000	71480000
Pulp1	Ca_59Chr01	71480000	73520000
Pulp1	Ca_59Chr01	73520000	75920000
Pulp1	Ca_59Chr01	75920000	76680000
Pulp1	Ca_59Chr01	76680000	79120000
Pulp1	Ca_59Chr01	79120000	81760000
Pulp1	Ca_59Chr01	81760000	82360000
Pulp1	Ca_59Chr01	82360000	83240000
Pulp1	Ca_59Chr01	83240000	84120000
Pulp1	Ca_59Chr01	84120000	84680000
Pulp1	Ca_59Chr01	84680000	85960000
Pulp1	Ca_59Chr01	85960000	86800000
Pulp1	Ca_59Chr01	86800000	88040000
Pulp1	Ca_59Chr01	88040000	88720000
Pulp1	Ca_59Chr01	88720000	91000000
Pulp1	Ca_59Chr01	91000000	91960000
Pulp1	Ca_59Chr01	91960000	95200000
Pulp1	Ca_59Chr01	95200000	95920000
Pulp1	Ca_59Chr01	95920000	97200000
Pulp1	Ca_59Chr01	97200000	97600000
Pulp1	Ca_59Chr01	97600000	98760000
Pulp1	Ca_59Chr01	98760000	99320000
Pulp1	Ca_59Chr01	99320000	102480000
Pulp1	Ca_59Chr01	102480000	103720000
Pulp1	Ca_59Chr01	103720000	107400000
Pulp1	Ca_59Chr01	107400000	108440000
Pulp1	Ca_59Chr01	108440000	109880000
Pulp1	Ca_59Chr01	109880000	110440000
Pulp1	Ca_59Chr01	110440000	110960000
Pulp1	Ca_59Chr01	110960000	112280000
Pulp1	Ca_59Chr01	112280000	115320000
Pulp1	Ca_59Chr01	115320000	118120000
Pulp1	Ca_59Chr01	118120000	119400000
Pulp1	Ca_59Chr01	119400000	120560000
Pulp1	Ca_59Chr01	120560000	121000000
Pulp1	Ca_59Chr01	121000000	121440000
Pulp1	Ca_59Chr01	121440000	125520000
Pulp1	Ca_59Chr01	125520000	126520000
Pulp1	Ca_59Chr01	126520000	126880000
Pulp1	Ca_59Chr01	126880000	128840000
Pulp1	Ca_59Chr01	128840000	129400000
Pulp1	Ca_59Chr01	129400000	129960000
Pulp1	Ca_59Chr01	129960000	130440000
Pulp1	Ca_59Chr01	130440000	132760000
Pulp1	Ca_59Chr01	132760000	133360000
Pulp1	Ca_59Chr01	133360000	134080000
Pulp1	Ca_59Chr01	134080000	139240000
Pulp1	Ca_59Chr01	139240000	140680000
Pulp1	Ca_59Chr01	140680000	141560000
Pulp1	Ca_59Chr01	141560000	144600000
Pulp1	Ca_59Chr01	144600000	145800000
Pulp1	Ca_59Chr01	145800000	146880000
Pulp1	Ca_59Chr01	146880000	152120000
Pulp1	Ca_59Chr01	152120000	152720000
Pulp1	Ca_59Chr01	152720000	154040000
Pulp1	Ca_59Chr01	154040000	154640000
Pulp1	Ca_59Chr01	154640000	157280000
Pulp1	Ca_59Chr01	157280000	158720000
Pulp1	Ca_59Chr01	158720000	161000000
Pulp1	Ca_59Chr01	161000000	163040000
Pulp1	Ca_59Chr01	163040000	165240000
Pulp1	Ca_59Chr01	165240000	166640000
Pulp1	Ca_59Chr01	166640000	167680000
Pulp1	Ca_59Chr01	167680000	168560000
Pulp1	Ca_59Chr01	168560000	170360000
Pulp1	Ca_59Chr01	170360000	171320000
Pulp1	Ca_59Chr01	171320000	172640000
Pulp1	Ca_59Chr01	172640000	173400000
Pulp1	Ca_59Chr01	173400000	174240000
Pulp1	Ca_59Chr01	174240000	174720000
Pulp1	Ca_59Chr01	174720000	175240000
Pulp1	Ca_59Chr01	175240000	177680000
Pulp1	Ca_59Chr01	177680000	178760000
Pulp1	Ca_59Chr01	178760000	180360000
Pulp1	Ca_59Chr01	180360000	180880000
Pulp1	Ca_59Chr01	180880000	182120000
Pulp1	Ca_59Chr01	182120000	183520000
Pulp1	Ca_59Chr01	183520000	185320000
Pulp1	Ca_59Chr01	185320000	186560000
Pulp1	Ca_59Chr01	186560000	187080000
Pulp1	Ca_59Chr01	187080000	189600000
Pulp1	Ca_59Chr01	189600000	191360000
Pulp1	Ca_59Chr01	191360000	192200000
Pulp1	Ca_59Chr01	192200000	193000000
Pulp1	Ca_59Chr01	193000000	193680000
Pulp1	Ca_59Chr01	193680000	194280000
Pulp1	Ca_59Chr01	194280000	195000000
Pulp1	Ca_59Chr01	195000000	196120000
Pulp1	Ca_59Chr01	196120000	198400000
Pulp1	Ca_59Chr01	198400000	198920000
Pulp1	Ca_59Chr01	198920000	199320000
Pulp1	Ca_59Chr01	199320000	200640000
Pulp1	Ca_59Chr01	200640000	201160000
Pulp1	Ca_59Chr01	201160000	201760000
Pulp1	Ca_59Chr01	201760000	202720000
Pulp1	Ca_59Chr01	202720000	205440000
Pulp1	Ca_59Chr01	205440000	206320000
Pulp1	Ca_59Chr01	206320000	206680000
Pulp1	Ca_59Chr01	206680000	207480000
Pulp1	Ca_59Chr01	207480000	208480000
Pulp1	Ca_59Chr01	208480000	209240000
Pulp1	Ca_59Chr01	209240000	210320000
Pulp1	Ca_59Chr01	210320000	210920000
Pulp1	Ca_59Chr01	210920000	211240000
Pulp1	Ca_59Chr01	211240000	211880000
Pulp1	Ca_59Chr01	211880000	212280000
Pulp1	Ca_59Chr01	212280000	214520000
Pulp1	Ca_59Chr01	214520000	216280000
Pulp1	Ca_59Chr01	216280000	216960000
Pulp1	Ca_59Chr01	216960000	217800000
Pulp1	Ca_59Chr01	217800000	219840000
Pulp1	Ca_59Chr01	219840000	220760000
Pulp1	Ca_59Chr01	220760000	221680000
Pulp1	Ca_59Chr01	221680000	222200000
Pulp1	Ca_59Chr01	222200000	222560000
Pulp1	Ca_59Chr01	222560000	223400000
Pulp1	Ca_59Chr01	223400000	224040000
Pulp1	Ca_59Chr01	224040000	224440000
Pulp1	Ca_59Chr01	224440000	225200000
Pulp1	Ca_59Chr01	225200000	225880000
Pulp1	Ca_59Chr01	225880000	226720000
Pulp1	Ca_59Chr01	226720000	227240000
Pulp1	Ca_59Chr01	227240000	227960000
Pulp1	Ca_59Chr01	227960000	228480000
Pulp1	Ca_59Chr01	228480000	229280000
Pulp1	Ca_59Chr01	229280000	229800000
Pulp1	Ca_59Chr01	229800000	231800000
Pulp1	Ca_59Chr01	231800000	233200000
Pulp1	Ca_59Chr01	233200000	233880000
Pulp1	Ca_59Chr01	233880000	234400000
Pulp1	Ca_59Chr01	234400000	235080000
Pulp1	Ca_59Chr01	235080000	235440000
Pulp1	Ca_59Chr01	235440000	235920000
Pulp1	Ca_59Chr01	235920000	237320000
Pulp1	Ca_59Chr01	237320000	238280000
Pulp1	Ca_59Chr01	238280000	239560000
Pulp1	Ca_59Chr01	239560000	240280000
Pulp1	Ca_59Chr01	240280000	240800000
Pulp1	Ca_59Chr01	240800000	242840000
Pulp1	Ca_59Chr01	242840000	244280000
Pulp1	Ca_59Chr01	244280000	246200000
Pulp1	Ca_59Chr01	246200000	247240000
Pulp1	Ca_59Chr01	247240000	247440000
Pulp1	Ca_59Chr01	247440000	250720000
Pulp1	Ca_59Chr01	250720000	252000000
Pulp1	Ca_59Chr01	252000000	254920000
Pulp1	Ca_59Chr01	254920000	255560000
Pulp1	Ca_59Chr01	255560000	256160000
Pulp1	Ca_59Chr01	256160000	256720000
Pulp1	Ca_59Chr01	256720000	257680000
Pulp1	Ca_59Chr01	257680000	258600000
Pulp1	Ca_59Chr01	258600000	259120000
Pulp1	Ca_59Chr01	259120000	260840000
Pulp1	Ca_59Chr01	260840000	266600000
Pulp1	Ca_59Chr01	266600000	267600000
Pulp1	Ca_59Chr01	267600000	271160000
Pulp1	Ca_59Chr01	271160000	271640000
Pulp1	Ca_59Chr01	271640000	275040000
Pulp1	Ca_59Chr01	275040000	275600000
Pulp1	Ca_59Chr01	275600000	277000000
Pulp1	Ca_59Chr01	277000000	277720000
Pulp1	Ca_59Chr01	277720000	278240000
Pulp1	Ca_59Chr01	278240000	280080000
Pulp1	Ca_59Chr01	280080000	282560000
Pulp1	Ca_59Chr01	282560000	283040000
Pulp1	Ca_59Chr01	283040000	283440000
Pulp1	Ca_59Chr01	283440000	284640000
Pulp1	Ca_59Chr01	284640000	285120000
Pulp1	Ca_59Chr01	285120000	287120000
Pulp1	Ca_59Chr01	287120000	287760000
Pulp1	Ca_59Chr01	287760000	289440000
Pulp1	Ca_59Chr01	289440000	289920000
Pulp1	Ca_59Chr01	289920000	290440000
Pulp1	Ca_59Chr01	290440000	292320000
Pulp1	Ca_59Chr01	292320000	292960000
Pulp1	Ca_59Chr01	292960000	294080000
Pulp1	Ca_59Chr01	294080000	294600000
Pulp1	Ca_59Chr01	294600000	296040000
Pulp1	Ca_59Chr01	296040000	296920000
Pulp1	Ca_59Chr01	296920000	298120000
Pulp1	Ca_59Chr01	298120000	300400000
Pulp1	Ca_59Chr01	300400000	302840000
Pulp1	Ca_59Chr01	302840000	303640000
Pulp1	Ca_59Chr01	303640000	305560000
Pulp1	Ca_59Chr01	305560000	306160000
Pulp1	Ca_59Chr01	306160000	309240000
Pulp1	Ca_59Chr01	309240000	309640000
Pulp1	Ca_59Chr01	309640000	310480000
Pulp1	Ca_59Chr01	310480000	312040000
Pulp1	Ca_59Chr01	312040000	312920000
Pulp1	Ca_59Chr01	312920000	314440000
Pulp1	Ca_59Chr01	314440000	315440000
Pulp1	Ca_59Chr01	315440000	317680000
Pulp1	Ca_59Chr01	317680000	318600000
Pulp1	Ca_59Chr01	318600000	319560000
Pulp1	Ca_59Chr01	319560000	320440000
Pulp1	Ca_59Chr01	320440000	322280000
Pulp1	Ca_59Chr01	322280000	323280000
Pulp1	Ca_59Chr01	323280000	327640000
Pulp1	Ca_59Chr01	327640000	329200000
Pulp1	Ca_59Chr01	329200000	331040000
Pulp1	Ca_59Chr01	331040000	331520000
Pulp1	Ca_59Chr01	331520000	333200000
Pulp1	Ca_59Chr02	0	1920000
Pulp1	Ca_59Chr02	1920000	2440000
Pulp1	Ca_59Chr02	2440000	3360000
Pulp1	Ca_59Chr02	3360000	3760000
Pulp1	Ca_59Chr02	3760000	4400000
Pulp1	Ca_59Chr02	4400000	5400000
Pulp1	Ca_59Chr02	5400000	6040000
Pulp1	Ca_59Chr02	6040000	6440000
Pulp1	Ca_59Chr02	6440000	7400000
Pulp1	Ca_59Chr02	7400000	7960000
Pulp1	Ca_59Chr02	7960000	8280000
Pulp1	Ca_59Chr02	8280000	9640000
Pulp1	Ca_59Chr02	9640000	10880000
Pulp1	Ca_59Chr02	10880000	12200000
Pulp1	Ca_59Chr02	12200000	12880000
Pulp1	Ca_59Chr02	12880000	14360000
Pulp1	Ca_59Chr02	14360000	15240000
Pulp1	Ca_59Chr02	15240000	16160000
Pulp1	Ca_59Chr02	16160000	17000000
Pulp1	Ca_59Chr02	17000000	18280000
Pulp1	Ca_59Chr02	18280000	19000000
Pulp1	Ca_59Chr02	19000000	20800000
Pulp1	Ca_59Chr02	20800000	21600000
Pulp1	Ca_59Chr02	21600000	22200000
Pulp1	Ca_59Chr02	22200000	24800000
Pulp1	Ca_59Chr02	24800000	25640000
Pulp1	Ca_59Chr02	25640000	26640000
Pulp1	Ca_59Chr02	26640000	28040000
Pulp1	Ca_59Chr02	28040000	31640000
Pulp1	Ca_59Chr02	31640000	33520000
Pulp1	Ca_59Chr02	33520000	34240000
Pulp1	Ca_59Chr02	34240000	36040000
Pulp1	Ca_59Chr02	36040000	37160000
Pulp1	Ca_59Chr02	37160000	39200000
Pulp1	Ca_59Chr02	39200000	42200000
Pulp1	Ca_59Chr02	42200000	42720000
Pulp1	Ca_59Chr02	42720000	43120000
Pulp1	Ca_59Chr02	43120000	43840000
Pulp1	Ca_59Chr02	43840000	44800000
Pulp1	Ca_59Chr02	44800000	46120000
Pulp1	Ca_59Chr02	46120000	46760000
Pulp1	Ca_59Chr02	46760000	51440000
Pulp1	Ca_59Chr02	51440000	52160000
Pulp1	Ca_59Chr02	52160000	53680000
Pulp1	Ca_59Chr02	53680000	57440000
Pulp1	Ca_59Chr02	57440000	58840000
Pulp1	Ca_59Chr02	58840000	59400000
Pulp1	Ca_59Chr02	59400000	60320000
Pulp1	Ca_59Chr02	60320000	60760000
Pulp1	Ca_59Chr02	60760000	61600000
Pulp1	Ca_59Chr02	61600000	63960000
Pulp1	Ca_59Chr02	63960000	65440000
Pulp1	Ca_59Chr02	65440000	70280000
Pulp1	Ca_59Chr02	70280000	77000000
Pulp1	Ca_59Chr02	77000000	79320000
Pulp1	Ca_59Chr02	79320000	79720000
Pulp1	Ca_59Chr02	79720000	80600000
Pulp1	Ca_59Chr02	80600000	81240000
Pulp1	Ca_59Chr02	81240000	85560000
Pulp1	Ca_59Chr02	85560000	86720000
Pulp1	Ca_59Chr02	86720000	87560000
Pulp1	Ca_59Chr02	87560000	88840000
Pulp1	Ca_59Chr02	88840000	90280000
Pulp1	Ca_59Chr02	90280000	90960000
Pulp1	Ca_59Chr02	90960000	91480000
Pulp1	Ca_59Chr02	91480000	93360000
Pulp1	Ca_59Chr02	93360000	93800000
Pulp1	Ca_59Chr02	93800000	94880000
Pulp1	Ca_59Chr02	94880000	95880000
Pulp1	Ca_59Chr02	95880000	96520000
Pulp1	Ca_59Chr02	96520000	98040000
Pulp1	Ca_59Chr02	98040000	102000000
Pulp1	Ca_59Chr02	102000000	102880000
Pulp1	Ca_59Chr02	102880000	103360000
Pulp1	Ca_59Chr02	103360000	104160000
Pulp1	Ca_59Chr02	104160000	105600000
Pulp1	Ca_59Chr02	105600000	106120000
Pulp1	Ca_59Chr02	106120000	106680000
Pulp1	Ca_59Chr02	106680000	108240000
Pulp1	Ca_59Chr02	108240000	109200000
Pulp1	Ca_59Chr02	109200000	110240000
Pulp1	Ca_59Chr02	110240000	111160000
Pulp1	Ca_59Chr02	111160000	114120000
Pulp1	Ca_59Chr02	114120000	114560000
Pulp1	Ca_59Chr02	114560000	115680000
Pulp1	Ca_59Chr02	115680000	117440000
Pulp1	Ca_59Chr02	117440000	118600000
Pulp1	Ca_59Chr02	118600000	119440000
Pulp1	Ca_59Chr02	119440000	120360000
Pulp1	Ca_59Chr02	120360000	121280000
Pulp1	Ca_59Chr02	121280000	123120000
Pulp1	Ca_59Chr02	123120000	124720000
Pulp1	Ca_59Chr02	124720000	128080000
Pulp1	Ca_59Chr02	128080000	128880000
Pulp1	Ca_59Chr02	128880000	131600000
Pulp1	Ca_59Chr02	131600000	132400000
Pulp1	Ca_59Chr02	132400000	133720000
Pulp1	Ca_59Chr02	133720000	134240000
Pulp1	Ca_59Chr02	134240000	135760000
Pulp1	Ca_59Chr02	135760000	136680000
Pulp1	Ca_59Chr02	136680000	137200000
Pulp1	Ca_59Chr02	137200000	137720000
Pulp1	Ca_59Chr02	137720000	139040000
Pulp1	Ca_59Chr02	139040000	139520000
Pulp1	Ca_59Chr02	139520000	140560000
Pulp1	Ca_59Chr02	140560000	141960000
Pulp1	Ca_59Chr02	142560000	143600000
Pulp1	Ca_59Chr02	143600000	144280000
Pulp1	Ca_59Chr02	144280000	146600000
Pulp1	Ca_59Chr02	146600000	148960000
Pulp1	Ca_59Chr02	148960000	151640000
Pulp1	Ca_59Chr02	151640000	152440000
Pulp1	Ca_59Chr02	152440000	153280000
Pulp1	Ca_59Chr02	153280000	154080000
Pulp1	Ca_59Chr02	154080000	154760000
Pulp1	Ca_59Chr02	154760000	156320000
Pulp1	Ca_59Chr02	156320000	157400000
Pulp1	Ca_59Chr02	157960000	159680000
Pulp1	Ca_59Chr02	159680000	161520000
Pulp1	Ca_59Chr02	161520000	162160000
Pulp1	Ca_59Chr02	162160000	164080000
Pulp1	Ca_59Chr02	164080000	164560000
Pulp1	Ca_59Chr02	164560000	165120000
Pulp1	Ca_59Chr02	166600000	167120000
Pulp1	Ca_59Chr02	167120000	167600000
Pulp1	Ca_59Chr02	167600000	169160000
Pulp1	Ca_59Chr02	169160000	169840000
Pulp1	Ca_59Chr02	169840000	172200000
Pulp1	Ca_59Chr02	172200000	173040000
Pulp1	Ca_59Chr02	173040000	173760000
Pulp1	Ca_59Chr02	173760000	178520000
Pulp1	Ca_59Chr03	0	200000
Pulp1	Ca_59Chr03	200000	840000
Pulp1	Ca_59Chr03	1560000	2000000
Pulp1	Ca_59Chr03	2840000	3280000
Pulp1	Ca_59Chr03	3280000	3800000
Pulp1	Ca_59Chr03	4320000	4800000
Pulp1	Ca_59Chr03	4800000	5440000
Pulp1	Ca_59Chr03	5440000	9280000
Pulp1	Ca_59Chr03	9280000	9880000
Pulp1	Ca_59Chr03	9880000	10960000
Pulp1	Ca_59Chr03	10960000	12240000
Pulp1	Ca_59Chr03	12240000	12680000
Pulp1	Ca_59Chr03	12680000	13360000
Pulp1	Ca_59Chr03	13360000	15600000
Pulp1	Ca_59Chr03	15600000	16560000
Pulp1	Ca_59Chr03	16560000	17440000
Pulp1	Ca_59Chr03	17440000	17840000
Pulp1	Ca_59Chr03	17840000	18680000
Pulp1	Ca_59Chr03	18680000	19600000
Pulp1	Ca_59Chr03	19600000	20160000
Pulp1	Ca_59Chr03	20160000	21360000
Pulp1	Ca_59Chr03	21360000	22160000
Pulp1	Ca_59Chr03	22160000	22960000
Pulp1	Ca_59Chr03	22960000	23480000
Pulp1	Ca_59Chr03	23480000	24160000
Pulp1	Ca_59Chr03	24160000	24560000
Pulp1	Ca_59Chr03	24560000	25000000
Pulp1	Ca_59Chr03	25000000	25760000
Pulp1	Ca_59Chr03	25760000	29920000
Pulp1	Ca_59Chr03	29920000	30800000
Pulp1	Ca_59Chr03	30800000	31240000
Pulp1	Ca_59Chr03	31240000	31720000
Pulp1	Ca_59Chr03	31720000	32840000
Pulp1	Ca_59Chr03	32840000	33440000
Pulp1	Ca_59Chr03	33440000	34320000
Pulp1	Ca_59Chr03	34320000	34960000
Pulp1	Ca_59Chr03	34960000	35600000
Pulp1	Ca_59Chr03	36120000	36800000
Pulp1	Ca_59Chr03	36800000	38000000
Pulp1	Ca_59Chr03	38000000	39640000
Pulp1	Ca_59Chr03	39640000	40000000
Pulp1	Ca_59Chr03	40000000	40320000
Pulp1	Ca_59Chr03	40320000	40880000
Pulp1	Ca_59Chr03	40880000	41760000
Pulp1	Ca_59Chr03	41760000	42240000
Pulp1	Ca_59Chr03	42240000	43920000
Pulp1	Ca_59Chr03	43920000	45640000
Pulp1	Ca_59Chr03	45640000	46200000
Pulp1	Ca_59Chr03	46200000	46880000
Pulp1	Ca_59Chr03	46880000	47560000
Pulp1	Ca_59Chr03	47560000	48680000
Pulp1	Ca_59Chr03	48680000	49360000
Pulp1	Ca_59Chr03	49360000	50280000
Pulp1	Ca_59Chr03	50280000	51240000
Pulp1	Ca_59Chr03	51240000	52360000
Pulp1	Ca_59Chr03	52360000	52800000
Pulp1	Ca_59Chr03	52800000	53280000
Pulp1	Ca_59Chr03	53280000	54120000
Pulp1	Ca_59Chr03	54120000	54480000
Pulp1	Ca_59Chr03	54480000	55320000
Pulp1	Ca_59Chr03	55320000	56000000
Pulp1	Ca_59Chr03	56000000	56400000
Pulp1	Ca_59Chr03	56400000	57440000
Pulp1	Ca_59Chr03	57440000	58040000
Pulp1	Ca_59Chr03	58040000	58480000
Pulp1	Ca_59Chr03	58480000	59080000
Pulp1	Ca_59Chr03	59080000	59520000
Pulp1	Ca_59Chr03	59520000	60200000
Pulp1	Ca_59Chr03	60200000	60480000
Pulp1	Ca_59Chr03	60480000	61000000
Pulp1	Ca_59Chr03	61000000	61800000
Pulp1	Ca_59Chr03	61800000	62880000
Pulp1	Ca_59Chr03	62880000	63320000
Pulp1	Ca_59Chr03	63320000	63960000
Pulp1	Ca_59Chr03	63960000	64600000
Pulp1	Ca_59Chr03	64600000	65600000
Pulp1	Ca_59Chr03	65600000	66240000
Pulp1	Ca_59Chr03	66240000	70200000
Pulp1	Ca_59Chr03	70200000	73280000
Pulp1	Ca_59Chr03	73280000	73960000
Pulp1	Ca_59Chr03	73960000	74440000
Pulp1	Ca_59Chr03	74440000	75080000
Pulp1	Ca_59Chr03	75080000	75520000
Pulp1	Ca_59Chr03	75520000	76200000
Pulp1	Ca_59Chr03	76200000	77120000
Pulp1	Ca_59Chr03	77120000	79000000
Pulp1	Ca_59Chr03	79000000	79920000
Pulp1	Ca_59Chr03	79920000	80560000
Pulp1	Ca_59Chr03	80560000	81960000
Pulp1	Ca_59Chr03	81960000	82720000
Pulp1	Ca_59Chr03	82720000	83600000
Pulp1	Ca_59Chr03	83600000	84720000
Pulp1	Ca_59Chr03	84720000	85160000
Pulp1	Ca_59Chr03	85160000	85720000
Pulp1	Ca_59Chr03	85720000	87800000
Pulp1	Ca_59Chr03	87800000	88440000
Pulp1	Ca_59Chr03	88440000	88960000
Pulp1	Ca_59Chr03	88960000	89560000
Pulp1	Ca_59Chr03	89560000	90120000
Pulp1	Ca_59Chr03	90120000	90680000
Pulp1	Ca_59Chr03	90680000	91440000
Pulp1	Ca_59Chr03	91440000	91880000
Pulp1	Ca_59Chr03	91880000	92400000
Pulp1	Ca_59Chr03	92400000	93520000
Pulp1	Ca_59Chr03	93520000	94160000
Pulp1	Ca_59Chr03	94160000	96520000
Pulp1	Ca_59Chr03	96520000	98080000
Pulp1	Ca_59Chr03	98080000	99680000
Pulp1	Ca_59Chr03	99680000	100080000
Pulp1	Ca_59Chr03	100080000	100800000
Pulp1	Ca_59Chr03	100800000	102680000
Pulp1	Ca_59Chr03	102680000	106760000
Pulp1	Ca_59Chr03	106760000	107640000
Pulp1	Ca_59Chr03	107640000	109840000
Pulp1	Ca_59Chr03	109840000	113880000
Pulp1	Ca_59Chr03	113880000	120240000
Pulp1	Ca_59Chr03	120240000	122200000
Pulp1	Ca_59Chr03	122200000	124240000
Pulp1	Ca_59Chr03	124240000	126000000
Pulp1	Ca_59Chr03	126000000	129000000
Pulp1	Ca_59Chr03	129000000	137040000
Pulp1	Ca_59Chr03	137040000	139280000
Pulp1	Ca_59Chr03	139280000	140360000
Pulp1	Ca_59Chr03	140360000	141800000
Pulp1	Ca_59Chr03	141800000	143040000
Pulp1	Ca_59Chr03	143040000	145760000
Pulp1	Ca_59Chr03	145760000	148000000
Pulp1	Ca_59Chr03	148000000	150120000
Pulp1	Ca_59Chr03	150120000	151480000
Pulp1	Ca_59Chr03	151480000	151960000
Pulp1	Ca_59Chr03	151960000	153960000
Pulp1	Ca_59Chr03	153960000	155000000
Pulp1	Ca_59Chr03	155000000	156240000
Pulp1	Ca_59Chr03	156240000	158440000
Pulp1	Ca_59Chr03	158440000	162560000
Pulp1	Ca_59Chr03	162560000	163360000
Pulp1	Ca_59Chr03	163360000	165400000
Pulp1	Ca_59Chr03	165400000	169760000
Pulp1	Ca_59Chr03	169760000	170680000
Pulp1	Ca_59Chr03	170680000	179400000
Pulp1	Ca_59Chr03	179400000	180520000
Pulp1	Ca_59Chr03	180520000	182000000
Pulp1	Ca_59Chr03	182000000	182560000
Pulp1	Ca_59Chr03	182560000	183800000
Pulp1	Ca_59Chr03	183800000	185320000
Pulp1	Ca_59Chr03	185320000	187520000
Pulp1	Ca_59Chr03	187520000	191520000
Pulp1	Ca_59Chr03	191520000	201960000
Pulp1	Ca_59Chr03	201960000	202320000
Pulp1	Ca_59Chr03	202320000	204640000
Pulp1	Ca_59Chr03	204640000	205160000
Pulp1	Ca_59Chr03	205160000	206400000
Pulp1	Ca_59Chr03	206400000	207120000
Pulp1	Ca_59Chr03	207120000	209880000
Pulp1	Ca_59Chr03	209880000	212760000
Pulp1	Ca_59Chr03	212760000	213320000
Pulp1	Ca_59Chr03	213320000	213920000
Pulp1	Ca_59Chr03	213920000	214360000
Pulp1	Ca_59Chr03	214360000	215360000
Pulp1	Ca_59Chr03	215360000	217480000
Pulp1	Ca_59Chr03	217480000	218800000
Pulp1	Ca_59Chr03	218800000	219400000
Pulp1	Ca_59Chr03	219400000	220600000
Pulp1	Ca_59Chr03	220600000	221760000
Pulp1	Ca_59Chr03	221760000	222720000
Pulp1	Ca_59Chr03	222720000	223800000
Pulp1	Ca_59Chr03	223800000	225160000
Pulp1	Ca_59Chr03	225160000	227960000
Pulp1	Ca_59Chr03	227960000	228560000
Pulp1	Ca_59Chr03	228560000	229400000
Pulp1	Ca_59Chr03	229400000	230640000
Pulp1	Ca_59Chr03	230640000	231480000
Pulp1	Ca_59Chr03	231480000	233560000
Pulp1	Ca_59Chr03	233560000	235240000
Pulp1	Ca_59Chr03	235240000	235880000
Pulp1	Ca_59Chr03	235880000	236760000
Pulp1	Ca_59Chr03	236760000	237280000
Pulp1	Ca_59Chr03	237280000	239560000
Pulp1	Ca_59Chr03	239560000	239960000
Pulp1	Ca_59Chr03	239960000	240520000
Pulp1	Ca_59Chr03	240520000	241480000
Pulp1	Ca_59Chr03	241480000	243320000
Pulp1	Ca_59Chr03	243320000	243640000
Pulp1	Ca_59Chr03	243640000	244320000
Pulp1	Ca_59Chr03	244320000	244720000
Pulp1	Ca_59Chr03	244720000	245240000
Pulp1	Ca_59Chr03	245240000	245800000
Pulp1	Ca_59Chr03	245800000	247040000
Pulp1	Ca_59Chr03	247040000	247640000
Pulp1	Ca_59Chr03	247640000	248040000
Pulp1	Ca_59Chr03	248040000	248680000
Pulp1	Ca_59Chr03	248680000	249600000
Pulp1	Ca_59Chr03	249600000	251400000
Pulp1	Ca_59Chr03	251400000	252800000
Pulp1	Ca_59Chr03	252800000	253840000
Pulp1	Ca_59Chr03	253840000	254760000
Pulp1	Ca_59Chr03	254760000	255520000
Pulp1	Ca_59Chr03	255520000	257480000
Pulp1	Ca_59Chr03	257480000	258000000
Pulp1	Ca_59Chr03	258000000	261560000
Pulp1	Ca_59Chr03	261560000	262480000
Pulp1	Ca_59Chr03	262480000	263080000
Pulp1	Ca_59Chr03	263080000	263600000
Pulp1	Ca_59Chr03	263600000	265160000
Pulp1	Ca_59Chr03	265160000	265880000
Pulp1	Ca_59Chr03	265880000	266960000
Pulp1	Ca_59Chr03	266960000	267520000
Pulp1	Ca_59Chr03	267520000	268560000
Pulp1	Ca_59Chr03	268560000	270120000
Pulp1	Ca_59Chr03	270120000	270760000
Pulp1	Ca_59Chr03	270760000	271720000
Pulp1	Ca_59Chr03	271720000	272120000
Pulp1	Ca_59Chr03	272120000	272880000
Pulp1	Ca_59Chr03	272880000	273960000
Pulp1	Ca_59Chr03	273960000	275400000
Pulp1	Ca_59Chr03	275400000	275800000
Pulp1	Ca_59Chr03	275800000	285800000
Pulp1	Ca_59Chr03	285800000	288960000
Pulp1	Ca_59Chr03	288960000	289360000
Pulp1	Ca_59Chr04	0	520000
Pulp1	Ca_59Chr04	520000	1120000
Pulp1	Ca_59Chr04	1120000	2760000
Pulp1	Ca_59Chr04	2760000	3320000
Pulp1	Ca_59Chr04	3320000	5280000
Pulp1	Ca_59Chr04	5280000	6200000
Pulp1	Ca_59Chr04	6200000	6920000
Pulp1	Ca_59Chr04	6920000	7800000
Pulp1	Ca_59Chr04	7800000	8440000
Pulp1	Ca_59Chr04	8440000	9160000
Pulp1	Ca_59Chr04	9160000	9680000
Pulp1	Ca_59Chr04	9680000	10560000
Pulp1	Ca_59Chr04	10560000	11000000
Pulp1	Ca_59Chr04	11000000	11960000
Pulp1	Ca_59Chr04	11960000	13040000
Pulp1	Ca_59Chr04	13040000	13600000
Pulp1	Ca_59Chr04	13600000	14320000
Pulp1	Ca_59Chr04	14320000	15400000
Pulp1	Ca_59Chr04	15400000	15880000
Pulp1	Ca_59Chr04	15880000	16480000
Pulp1	Ca_59Chr04	16480000	17000000
Pulp1	Ca_59Chr04	17000000	17520000
Pulp1	Ca_59Chr04	18040000	18760000
Pulp1	Ca_59Chr04	18760000	19600000
Pulp1	Ca_59Chr04	19600000	20600000
Pulp1	Ca_59Chr04	20600000	22160000
Pulp1	Ca_59Chr04	22160000	22640000
Pulp1	Ca_59Chr04	22640000	23560000
Pulp1	Ca_59Chr04	23560000	24640000
Pulp1	Ca_59Chr04	24640000	25200000
Pulp1	Ca_59Chr04	25200000	25720000
Pulp1	Ca_59Chr04	25720000	26080000
Pulp1	Ca_59Chr04	26080000	27600000
Pulp1	Ca_59Chr04	27600000	28760000
Pulp1	Ca_59Chr04	28760000	30720000
Pulp1	Ca_59Chr04	30720000	31320000
Pulp1	Ca_59Chr04	31320000	31640000
Pulp1	Ca_59Chr04	31640000	32160000
Pulp1	Ca_59Chr04	32160000	32520000
Pulp1	Ca_59Chr04	32520000	33840000
Pulp1	Ca_59Chr04	33840000	36040000
Pulp1	Ca_59Chr04	36040000	36840000
Pulp1	Ca_59Chr04	36840000	37840000
Pulp1	Ca_59Chr04	37840000	38480000
Pulp1	Ca_59Chr04	38480000	38960000
Pulp1	Ca_59Chr04	38960000	39560000
Pulp1	Ca_59Chr04	39560000	40240000
Pulp1	Ca_59Chr04	40240000	41680000
Pulp1	Ca_59Chr04	41680000	42200000
Pulp1	Ca_59Chr04	42200000	42760000
Pulp1	Ca_59Chr04	42760000	43560000
Pulp1	Ca_59Chr04	43560000	44040000
Pulp1	Ca_59Chr04	44040000	45080000
Pulp1	Ca_59Chr04	45080000	46440000
Pulp1	Ca_59Chr04	46440000	47600000
Pulp1	Ca_59Chr04	47600000	48400000
Pulp1	Ca_59Chr04	48400000	48880000
Pulp1	Ca_59Chr04	48880000	49480000
Pulp1	Ca_59Chr04	49480000	50600000
Pulp1	Ca_59Chr04	50600000	51040000
Pulp1	Ca_59Chr04	51040000	54560000
Pulp1	Ca_59Chr04	54560000	55080000
Pulp1	Ca_59Chr04	55080000	55840000
Pulp1	Ca_59Chr04	55840000	56440000
Pulp1	Ca_59Chr04	56440000	57400000
Pulp1	Ca_59Chr04	57400000	58120000
Pulp1	Ca_59Chr04	58120000	58720000
Pulp1	Ca_59Chr04	58720000	59520000
Pulp1	Ca_59Chr04	59520000	60640000
Pulp1	Ca_59Chr04	60640000	61600000
Pulp1	Ca_59Chr04	61600000	62840000
Pulp1	Ca_59Chr04	62840000	63640000
Pulp1	Ca_59Chr04	63640000	65240000
Pulp1	Ca_59Chr04	65240000	66560000
Pulp1	Ca_59Chr04	66560000	66880000
Pulp1	Ca_59Chr04	66880000	67440000
Pulp1	Ca_59Chr04	67440000	68760000
Pulp1	Ca_59Chr04	68760000	70760000
Pulp1	Ca_59Chr04	70760000	71200000
Pulp1	Ca_59Chr04	71200000	71560000
Pulp1	Ca_59Chr04	71560000	74560000
Pulp1	Ca_59Chr04	74560000	75200000
Pulp1	Ca_59Chr04	75200000	75760000
Pulp1	Ca_59Chr04	75760000	76280000
Pulp1	Ca_59Chr04	76280000	76760000
Pulp1	Ca_59Chr04	76760000	77440000
Pulp1	Ca_59Chr04	77440000	77920000
Pulp1	Ca_59Chr04	77920000	78320000
Pulp1	Ca_59Chr04	78320000	78640000
Pulp1	Ca_59Chr04	78640000	80200000
Pulp1	Ca_59Chr04	80200000	81360000
Pulp1	Ca_59Chr04	81360000	82800000
Pulp1	Ca_59Chr04	82800000	83360000
Pulp1	Ca_59Chr04	83360000	85160000
Pulp1	Ca_59Chr04	85160000	85800000
Pulp1	Ca_59Chr04	85800000	86800000
Pulp1	Ca_59Chr04	86800000	87400000
Pulp1	Ca_59Chr04	87400000	87840000
Pulp1	Ca_59Chr04	87840000	88200000
Pulp1	Ca_59Chr04	88200000	88600000
Pulp1	Ca_59Chr04	88600000	89360000
Pulp1	Ca_59Chr04	89360000	95760000
Pulp1	Ca_59Chr04	95760000	97320000
Pulp1	Ca_59Chr04	97320000	101560000
Pulp1	Ca_59Chr04	101560000	101960000
Pulp1	Ca_59Chr04	101960000	103240000
Pulp1	Ca_59Chr04	103240000	105600000
Pulp1	Ca_59Chr04	105600000	107600000
Pulp1	Ca_59Chr04	107600000	108120000
Pulp1	Ca_59Chr04	108120000	110440000
Pulp1	Ca_59Chr04	110440000	112320000
Pulp1	Ca_59Chr04	112320000	115280000
Pulp1	Ca_59Chr04	115280000	118760000
Pulp1	Ca_59Chr04	118760000	119040000
Pulp1	Ca_59Chr04	119040000	119680000
Pulp1	Ca_59Chr04	119680000	120080000
Pulp1	Ca_59Chr04	120080000	120840000
Pulp1	Ca_59Chr04	120840000	121200000
Pulp1	Ca_59Chr04	121200000	122600000
Pulp1	Ca_59Chr04	122600000	124200000
Pulp1	Ca_59Chr04	124200000	129000000
Pulp1	Ca_59Chr04	129000000	134120000
Pulp1	Ca_59Chr04	134120000	136560000
Pulp1	Ca_59Chr04	136560000	137160000
Pulp1	Ca_59Chr04	137160000	137840000
Pulp1	Ca_59Chr04	137840000	139080000
Pulp1	Ca_59Chr04	139080000	139640000
Pulp1	Ca_59Chr04	139640000	144520000
Pulp1	Ca_59Chr04	144520000	145960000
Pulp1	Ca_59Chr04	145960000	146920000
Pulp1	Ca_59Chr04	146920000	151880000
Pulp1	Ca_59Chr04	151880000	152560000
Pulp1	Ca_59Chr04	152560000	155840000
Pulp1	Ca_59Chr04	155840000	157960000
Pulp1	Ca_59Chr04	157960000	158920000
Pulp1	Ca_59Chr04	158920000	159640000
Pulp1	Ca_59Chr04	159640000	160760000
Pulp1	Ca_59Chr04	160760000	161640000
Pulp1	Ca_59Chr04	161640000	162000000
Pulp1	Ca_59Chr04	162000000	162480000
Pulp1	Ca_59Chr04	162480000	164160000
Pulp1	Ca_59Chr04	164160000	164920000
Pulp1	Ca_59Chr04	164920000	167160000
Pulp1	Ca_59Chr04	167160000	168000000
Pulp1	Ca_59Chr04	168000000	168400000
Pulp1	Ca_59Chr04	168400000	170280000
Pulp1	Ca_59Chr04	170280000	177440000
Pulp1	Ca_59Chr04	177440000	179920000
Pulp1	Ca_59Chr04	179920000	182480000
Pulp1	Ca_59Chr04	182480000	183240000
Pulp1	Ca_59Chr04	183240000	183800000
Pulp1	Ca_59Chr04	183800000	189480000
Pulp1	Ca_59Chr04	189480000	190040000
Pulp1	Ca_59Chr04	190040000	190520000
Pulp1	Ca_59Chr04	190520000	191240000
Pulp1	Ca_59Chr04	191240000	192080000
Pulp1	Ca_59Chr04	192080000	192800000
Pulp1	Ca_59Chr04	192800000	193480000
Pulp1	Ca_59Chr04	193480000	195000000
Pulp1	Ca_59Chr04	195000000	195880000
Pulp1	Ca_59Chr04	195880000	196720000
Pulp1	Ca_59Chr04	196720000	198280000
Pulp1	Ca_59Chr04	198280000	199120000
Pulp1	Ca_59Chr04	199120000	200480000
Pulp1	Ca_59Chr04	200480000	201720000
Pulp1	Ca_59Chr04	201720000	202320000
Pulp1	Ca_59Chr04	202320000	203280000
Pulp1	Ca_59Chr04	203280000	205200000
Pulp1	Ca_59Chr04	205200000	205640000
Pulp1	Ca_59Chr04	205640000	207560000
Pulp1	Ca_59Chr04	207560000	208160000
Pulp1	Ca_59Chr04	208160000	208760000
Pulp1	Ca_59Chr04	208760000	209440000
Pulp1	Ca_59Chr04	209440000	209960000
Pulp1	Ca_59Chr04	209960000	210480000
Pulp1	Ca_59Chr04	210480000	213880000
Pulp1	Ca_59Chr04	213880000	214440000
Pulp1	Ca_59Chr04	214440000	215000000
Pulp1	Ca_59Chr04	215000000	216120000
Pulp1	Ca_59Chr04	216120000	216600000
Pulp1	Ca_59Chr04	216600000	217800000
Pulp1	Ca_59Chr04	217800000	218520000
Pulp1	Ca_59Chr04	218520000	219280000
Pulp1	Ca_59Chr04	219280000	219800000
Pulp1	Ca_59Chr04	219800000	221560000
Pulp1	Ca_59Chr04	221560000	222640000
Pulp1	Ca_59Chr04	222640000	223280000
Pulp1	Ca_59Chr04	223280000	225280000
Pulp1	Ca_59Chr04	225280000	225760000
Pulp1	Ca_59Chr04	225760000	227960000
Pulp1	Ca_59Chr04	227960000	228760000
Pulp1	Ca_59Chr04	228760000	229200000
Pulp1	Ca_59Chr04	229200000	230240000
Pulp1	Ca_59Chr04	230240000	233040000
Pulp1	Ca_59Chr04	233040000	234080000
Pulp1	Ca_59Chr04	234080000	235440000
Pulp1	Ca_59Chr04	235440000	235880000
Pulp1	Ca_59Chr04	235880000	236640000
Pulp1	Ca_59Chr04	236640000	237320000
Pulp1	Ca_59Chr04	237320000	237840000
Pulp1	Ca_59Chr04	237840000	243080000
Pulp1	Ca_59Chr04	243080000	243880000
Pulp1	Ca_59Chr04	243880000	244240000
Pulp1	Ca_59Chr04	244240000	245880000
Pulp1	Ca_59Chr04	245880000	250640000
Pulp1	Ca_59Chr05	0	4440000
Pulp1	Ca_59Chr05	4440000	5240000
Pulp1	Ca_59Chr05	5240000	7680000
Pulp1	Ca_59Chr05	7680000	8440000
Pulp1	Ca_59Chr05	8440000	9000000
Pulp1	Ca_59Chr05	9000000	10680000
Pulp1	Ca_59Chr05	10680000	11160000
Pulp1	Ca_59Chr05	11160000	11760000
Pulp1	Ca_59Chr05	11760000	12720000
Pulp1	Ca_59Chr05	12720000	16280000
Pulp1	Ca_59Chr05	16280000	19200000
Pulp1	Ca_59Chr05	19200000	21040000
Pulp1	Ca_59Chr05	21040000	21680000
Pulp1	Ca_59Chr05	21680000	22160000
Pulp1	Ca_59Chr05	22160000	22600000
Pulp1	Ca_59Chr05	22600000	23080000
Pulp1	Ca_59Chr05	23080000	24400000
Pulp1	Ca_59Chr05	24400000	25360000
Pulp1	Ca_59Chr05	25360000	25920000
Pulp1	Ca_59Chr05	25920000	26480000
Pulp1	Ca_59Chr05	26480000	27280000
Pulp1	Ca_59Chr05	27280000	28920000
Pulp1	Ca_59Chr05	28920000	29680000
Pulp1	Ca_59Chr05	29680000	32320000
Pulp1	Ca_59Chr05	32320000	32720000
Pulp1	Ca_59Chr05	32720000	33120000
Pulp1	Ca_59Chr05	33120000	33560000
Pulp1	Ca_59Chr05	33560000	34560000
Pulp1	Ca_59Chr05	34560000	34960000
Pulp1	Ca_59Chr05	34960000	35480000
Pulp1	Ca_59Chr05	35480000	36400000
Pulp1	Ca_59Chr05	36400000	36960000
Pulp1	Ca_59Chr05	36960000	38040000
Pulp1	Ca_59Chr05	38040000	39000000
Pulp1	Ca_59Chr05	39000000	39760000
Pulp1	Ca_59Chr05	39760000	40240000
Pulp1	Ca_59Chr05	40240000	40720000
Pulp1	Ca_59Chr05	40720000	41400000
Pulp1	Ca_59Chr05	41400000	42200000
Pulp1	Ca_59Chr05	42200000	42640000
Pulp1	Ca_59Chr05	42640000	43320000
Pulp1	Ca_59Chr05	43320000	45600000
Pulp1	Ca_59Chr05	45600000	46000000
Pulp1	Ca_59Chr05	46000000	46880000
Pulp1	Ca_59Chr05	46880000	47680000
Pulp1	Ca_59Chr05	47680000	48680000
Pulp1	Ca_59Chr05	48680000	49160000
Pulp1	Ca_59Chr05	49160000	51640000
Pulp1	Ca_59Chr05	51640000	52480000
Pulp1	Ca_59Chr05	52480000	53480000
Pulp1	Ca_59Chr05	53480000	53920000
Pulp1	Ca_59Chr05	53920000	54680000
Pulp1	Ca_59Chr05	54680000	56200000
Pulp1	Ca_59Chr05	56200000	58160000
Pulp1	Ca_59Chr05	58160000	59960000
Pulp1	Ca_59Chr05	59960000	62560000
Pulp1	Ca_59Chr05	62560000	65320000
Pulp1	Ca_59Chr05	65320000	66240000
Pulp1	Ca_59Chr05	66240000	67880000
Pulp1	Ca_59Chr05	67880000	69320000
Pulp1	Ca_59Chr05	69320000	70520000
Pulp1	Ca_59Chr05	70520000	71040000
Pulp1	Ca_59Chr05	71040000	74760000
Pulp1	Ca_59Chr05	74760000	76040000
Pulp1	Ca_59Chr05	76040000	79560000
Pulp1	Ca_59Chr05	79560000	81240000
Pulp1	Ca_59Chr05	81240000	82320000
Pulp1	Ca_59Chr05	82320000	83000000
Pulp1	Ca_59Chr05	83000000	84160000
Pulp1	Ca_59Chr05	84160000	84600000
Pulp1	Ca_59Chr05	84600000	85720000
Pulp1	Ca_59Chr05	85720000	86960000
Pulp1	Ca_59Chr05	86960000	88320000
Pulp1	Ca_59Chr05	88320000	89000000
Pulp1	Ca_59Chr05	89000000	89480000
Pulp1	Ca_59Chr05	89480000	90960000
Pulp1	Ca_59Chr05	90960000	91400000
Pulp1	Ca_59Chr05	91400000	91920000
Pulp1	Ca_59Chr05	91920000	92480000
Pulp1	Ca_59Chr05	92480000	95000000
Pulp1	Ca_59Chr05	95000000	95720000
Pulp1	Ca_59Chr05	95720000	96480000
Pulp1	Ca_59Chr05	96480000	100360000
Pulp1	Ca_59Chr05	100360000	101200000
Pulp1	Ca_59Chr05	101200000	101640000
Pulp1	Ca_59Chr05	101640000	104040000
Pulp1	Ca_59Chr05	104040000	104880000
Pulp1	Ca_59Chr05	104880000	105280000
Pulp1	Ca_59Chr05	105280000	107800000
Pulp1	Ca_59Chr05	107800000	109360000
Pulp1	Ca_59Chr05	109360000	110640000
Pulp1	Ca_59Chr05	110640000	111280000
Pulp1	Ca_59Chr05	111280000	113960000
Pulp1	Ca_59Chr05	113960000	115080000
Pulp1	Ca_59Chr05	115080000	117600000
Pulp1	Ca_59Chr05	117600000	119600000
Pulp1	Ca_59Chr05	119600000	120560000
Pulp1	Ca_59Chr05	120560000	122800000
Pulp1	Ca_59Chr05	122800000	123480000
Pulp1	Ca_59Chr05	123480000	124160000
Pulp1	Ca_59Chr05	124160000	125480000
Pulp1	Ca_59Chr05	125480000	127000000
Pulp1	Ca_59Chr05	127000000	131960000
Pulp1	Ca_59Chr05	131960000	132760000
Pulp1	Ca_59Chr05	132760000	136160000
Pulp1	Ca_59Chr05	136160000	137080000
Pulp1	Ca_59Chr05	137080000	138400000
Pulp1	Ca_59Chr05	138400000	140560000
Pulp1	Ca_59Chr05	140560000	141800000
Pulp1	Ca_59Chr05	141800000	145320000
Pulp1	Ca_59Chr05	145320000	146840000
Pulp1	Ca_59Chr05	146840000	148360000
Pulp1	Ca_59Chr05	148360000	153680000
Pulp1	Ca_59Chr05	153680000	157200000
Pulp1	Ca_59Chr05	157200000	159840000
Pulp1	Ca_59Chr05	159840000	161040000
Pulp1	Ca_59Chr05	161040000	162000000
Pulp1	Ca_59Chr05	162000000	162560000
Pulp1	Ca_59Chr05	162560000	165280000
Pulp1	Ca_59Chr05	165280000	166600000
Pulp1	Ca_59Chr05	166600000	167040000
Pulp1	Ca_59Chr05	167040000	169560000
Pulp1	Ca_59Chr05	169560000	170200000
Pulp1	Ca_59Chr05	170200000	170800000
Pulp1	Ca_59Chr05	170800000	171680000
Pulp1	Ca_59Chr05	171680000	175080000
Pulp1	Ca_59Chr05	175080000	175760000
Pulp1	Ca_59Chr05	175760000	179360000
Pulp1	Ca_59Chr05	179360000	180200000
Pulp1	Ca_59Chr05	180200000	180680000
Pulp1	Ca_59Chr05	180680000	182400000
Pulp1	Ca_59Chr05	182400000	184040000
Pulp1	Ca_59Chr05	184040000	185080000
Pulp1	Ca_59Chr05	185080000	185880000
Pulp1	Ca_59Chr05	185880000	189080000
Pulp1	Ca_59Chr05	189080000	189880000
Pulp1	Ca_59Chr05	189880000	190280000
Pulp1	Ca_59Chr05	190280000	191360000
Pulp1	Ca_59Chr05	191360000	192000000
Pulp1	Ca_59Chr05	192000000	193840000
Pulp1	Ca_59Chr05	193840000	195120000
Pulp1	Ca_59Chr05	195120000	195760000
Pulp1	Ca_59Chr05	195760000	196640000
Pulp1	Ca_59Chr05	196640000	197000000
Pulp1	Ca_59Chr05	197000000	199280000
Pulp1	Ca_59Chr05	199280000	200120000
Pulp1	Ca_59Chr05	200120000	200600000
Pulp1	Ca_59Chr05	200600000	201040000
Pulp1	Ca_59Chr05	201040000	201520000
Pulp1	Ca_59Chr05	201520000	201880000
Pulp1	Ca_59Chr05	201880000	202800000
Pulp1	Ca_59Chr05	202800000	203840000
Pulp1	Ca_59Chr05	203840000	204320000
Pulp1	Ca_59Chr05	204320000	205760000
Pulp1	Ca_59Chr05	205760000	206120000
Pulp1	Ca_59Chr05	206120000	207360000
Pulp1	Ca_59Chr05	207360000	207880000
Pulp1	Ca_59Chr05	207880000	208360000
Pulp1	Ca_59Chr05	208360000	210000000
Pulp1	Ca_59Chr05	210000000	210520000
Pulp1	Ca_59Chr05	210520000	213560000
Pulp1	Ca_59Chr05	213560000	214280000
Pulp1	Ca_59Chr05	214280000	214800000
Pulp1	Ca_59Chr05	214800000	215520000
Pulp1	Ca_59Chr05	215520000	216080000
Pulp1	Ca_59Chr05	216080000	220440000
Pulp1	Ca_59Chr05	220440000	221400000
Pulp1	Ca_59Chr05	221400000	221760000
Pulp1	Ca_59Chr05	221760000	225000000
Pulp1	Ca_59Chr05	225000000	225480000
Pulp1	Ca_59Chr05	225480000	226360000
Pulp1	Ca_59Chr05	226360000	227080000
Pulp1	Ca_59Chr05	227080000	228080000
Pulp1	Ca_59Chr05	228080000	228720000
Pulp1	Ca_59Chr05	228720000	229720000
Pulp1	Ca_59Chr05	229720000	231800000
Pulp1	Ca_59Chr05	231800000	232520000
Pulp1	Ca_59Chr05	232520000	233360000
Pulp1	Ca_59Chr05	233360000	234280000
Pulp1	Ca_59Chr05	234280000	235240000
Pulp1	Ca_59Chr05	235240000	238800000
Pulp1	Ca_59Chr05	239280000	244720000
Pulp1	Ca_59Chr05	244720000	245360000
Pulp1	Ca_59Chr05	245640000	246160000
Pulp1	Ca_59Chr05	246160000	247120000
Pulp1	Ca_59Chr05	247120000	247840000
Pulp1	Ca_59Chr05	247840000	249160000
Pulp1	Ca_59Chr05	249160000	249520000
Pulp1	Ca_59Chr05	249520000	254440000
Pulp1	Ca_59Chr06	0	560000
Pulp1	Ca_59Chr06	1000000	3480000
Pulp1	Ca_59Chr06	3920000	4480000
Pulp1	Ca_59Chr06	5120000	5560000
Pulp1	Ca_59Chr06	5560000	6200000
Pulp1	Ca_59Chr06	6200000	8040000
Pulp1	Ca_59Chr06	8040000	8600000
Pulp1	Ca_59Chr06	8600000	9760000
Pulp1	Ca_59Chr06	9760000	10600000
Pulp1	Ca_59Chr06	10600000	11600000
Pulp1	Ca_59Chr06	11600000	12000000
Pulp1	Ca_59Chr06	12000000	13040000
Pulp1	Ca_59Chr06	13040000	13920000
Pulp1	Ca_59Chr06	13920000	17840000
Pulp1	Ca_59Chr06	18400000	18800000
Pulp1	Ca_59Chr06	18800000	19280000
Pulp1	Ca_59Chr06	19280000	19680000
Pulp1	Ca_59Chr06	19680000	20160000
Pulp1	Ca_59Chr06	20160000	20840000
Pulp1	Ca_59Chr06	20840000	21400000
Pulp1	Ca_59Chr06	21400000	21720000
Pulp1	Ca_59Chr06	21720000	22480000
Pulp1	Ca_59Chr06	22480000	24840000
Pulp1	Ca_59Chr06	25840000	26600000
Pulp1	Ca_59Chr06	26600000	28440000
Pulp1	Ca_59Chr06	28440000	29880000
Pulp1	Ca_59Chr06	29880000	30360000
Pulp1	Ca_59Chr06	30360000	31000000
Pulp1	Ca_59Chr06	31000000	31720000
Pulp1	Ca_59Chr06	31720000	32480000
Pulp1	Ca_59Chr06	32480000	34480000
Pulp1	Ca_59Chr06	34480000	35960000
Pulp1	Ca_59Chr06	35960000	36640000
Pulp1	Ca_59Chr06	36640000	37200000
Pulp1	Ca_59Chr06	37200000	37720000
Pulp1	Ca_59Chr06	37720000	38800000
Pulp1	Ca_59Chr06	39200000	39560000
Pulp1	Ca_59Chr06	39560000	40240000
Pulp1	Ca_59Chr06	40240000	41080000
Pulp1	Ca_59Chr06	41080000	41560000
Pulp1	Ca_59Chr06	41560000	42080000
Pulp1	Ca_59Chr06	42080000	42600000
Pulp1	Ca_59Chr06	42600000	43520000
Pulp1	Ca_59Chr06	43520000	45040000
Pulp1	Ca_59Chr06	45040000	45800000
Pulp1	Ca_59Chr06	45800000	46160000
Pulp1	Ca_59Chr06	46160000	46640000
Pulp1	Ca_59Chr06	46640000	47000000
Pulp1	Ca_59Chr06	47000000	48240000
Pulp1	Ca_59Chr06	48240000	49160000
Pulp1	Ca_59Chr06	49160000	49920000
Pulp1	Ca_59Chr06	49920000	50560000
Pulp1	Ca_59Chr06	50560000	51160000
Pulp1	Ca_59Chr06	51160000	51600000
Pulp1	Ca_59Chr06	51600000	52200000
Pulp1	Ca_59Chr06	52640000	53160000
Pulp1	Ca_59Chr06	53160000	54360000
Pulp1	Ca_59Chr06	54360000	54920000
Pulp1	Ca_59Chr06	54920000	55600000
Pulp1	Ca_59Chr06	55600000	56000000
Pulp1	Ca_59Chr06	56000000	56560000
Pulp1	Ca_59Chr06	56560000	57000000
Pulp1	Ca_59Chr06	57000000	57960000
Pulp1	Ca_59Chr06	57960000	58480000
Pulp1	Ca_59Chr06	58480000	59000000
Pulp1	Ca_59Chr06	59000000	60480000
Pulp1	Ca_59Chr06	60480000	60840000
Pulp1	Ca_59Chr06	60840000	61480000
Pulp1	Ca_59Chr06	61480000	62000000
Pulp1	Ca_59Chr06	62000000	62760000
Pulp1	Ca_59Chr06	62760000	63760000
Pulp1	Ca_59Chr06	63760000	64160000
Pulp1	Ca_59Chr06	64160000	65080000
Pulp1	Ca_59Chr06	65080000	66040000
Pulp1	Ca_59Chr06	66040000	67160000
Pulp1	Ca_59Chr06	67160000	69280000
Pulp1	Ca_59Chr06	69280000	69920000
Pulp1	Ca_59Chr06	69920000	70680000
Pulp1	Ca_59Chr06	70680000	71880000
Pulp1	Ca_59Chr06	71880000	72720000
Pulp1	Ca_59Chr06	72720000	75760000
Pulp1	Ca_59Chr06	75760000	76120000
Pulp1	Ca_59Chr06	76120000	76720000
Pulp1	Ca_59Chr06	76720000	77360000
Pulp1	Ca_59Chr06	77360000	78840000
Pulp1	Ca_59Chr06	78840000	79680000
Pulp1	Ca_59Chr06	79680000	82200000
Pulp1	Ca_59Chr06	82200000	85160000
Pulp1	Ca_59Chr06	85160000	85920000
Pulp1	Ca_59Chr06	85920000	87480000
Pulp1	Ca_59Chr06	87480000	88760000
Pulp1	Ca_59Chr06	88760000	91280000
Pulp1	Ca_59Chr06	91280000	91960000
Pulp1	Ca_59Chr06	91960000	92680000
Pulp1	Ca_59Chr06	92680000	96480000
Pulp1	Ca_59Chr06	96480000	97120000
Pulp1	Ca_59Chr06	97120000	97720000
Pulp1	Ca_59Chr06	97720000	98600000
Pulp1	Ca_59Chr06	98600000	99800000
Pulp1	Ca_59Chr06	99800000	100360000
Pulp1	Ca_59Chr06	100360000	101360000
Pulp1	Ca_59Chr06	101360000	101800000
Pulp1	Ca_59Chr06	101800000	102400000
Pulp1	Ca_59Chr06	102400000	102760000
Pulp1	Ca_59Chr06	102760000	103640000
Pulp1	Ca_59Chr06	103640000	104280000
Pulp1	Ca_59Chr06	104280000	111560000
Pulp1	Ca_59Chr06	111560000	112360000
Pulp1	Ca_59Chr06	112360000	114240000
Pulp1	Ca_59Chr06	114240000	118920000
Pulp1	Ca_59Chr06	118920000	119640000
Pulp1	Ca_59Chr06	119640000	121120000
Pulp1	Ca_59Chr06	121120000	121640000
Pulp1	Ca_59Chr06	121640000	123040000
Pulp1	Ca_59Chr06	123040000	128720000
Pulp1	Ca_59Chr06	128720000	132520000
Pulp1	Ca_59Chr06	132520000	133440000
Pulp1	Ca_59Chr06	133440000	134040000
Pulp1	Ca_59Chr06	134040000	136000000
Pulp1	Ca_59Chr06	136000000	136680000
Pulp1	Ca_59Chr06	136680000	137120000
Pulp1	Ca_59Chr06	137120000	138600000
Pulp1	Ca_59Chr06	138600000	139400000
Pulp1	Ca_59Chr06	139400000	140040000
Pulp1	Ca_59Chr06	140040000	141440000
Pulp1	Ca_59Chr06	141440000	142360000
Pulp1	Ca_59Chr06	142360000	142840000
Pulp1	Ca_59Chr06	142840000	144320000
Pulp1	Ca_59Chr06	144320000	145640000
Pulp1	Ca_59Chr06	145640000	147400000
Pulp1	Ca_59Chr06	147400000	148560000
Pulp1	Ca_59Chr06	148560000	149160000
Pulp1	Ca_59Chr06	149160000	150160000
Pulp1	Ca_59Chr06	150160000	150800000
Pulp1	Ca_59Chr06	150800000	151560000
Pulp1	Ca_59Chr06	151560000	152800000
Pulp1	Ca_59Chr06	152800000	154960000
Pulp1	Ca_59Chr06	154960000	155640000
Pulp1	Ca_59Chr06	155640000	160440000
Pulp1	Ca_59Chr06	160440000	162960000
Pulp1	Ca_59Chr06	162960000	168800000
Pulp1	Ca_59Chr06	168800000	169480000
Pulp1	Ca_59Chr06	169480000	171120000
Pulp1	Ca_59Chr06	171120000	171600000
Pulp1	Ca_59Chr06	171600000	175720000
Pulp1	Ca_59Chr06	175720000	176080000
Pulp1	Ca_59Chr06	176080000	177840000
Pulp1	Ca_59Chr06	177840000	178440000
Pulp1	Ca_59Chr06	178440000	180560000
Pulp1	Ca_59Chr06	180560000	187440000
Pulp1	Ca_59Chr06	187440000	188360000
Pulp1	Ca_59Chr06	188360000	188920000
Pulp1	Ca_59Chr06	188920000	189760000
Pulp1	Ca_59Chr06	189760000	190200000
Pulp1	Ca_59Chr06	190200000	190800000
Pulp1	Ca_59Chr06	190800000	191240000
Pulp1	Ca_59Chr06	191240000	192240000
Pulp1	Ca_59Chr06	192240000	192640000
Pulp1	Ca_59Chr06	192640000	193520000
Pulp1	Ca_59Chr06	193520000	193880000
Pulp1	Ca_59Chr06	193880000	195080000
Pulp1	Ca_59Chr06	195080000	195880000
Pulp1	Ca_59Chr06	195880000	196560000
Pulp1	Ca_59Chr06	196560000	197120000
Pulp1	Ca_59Chr06	197120000	198200000
Pulp1	Ca_59Chr06	198200000	199400000
Pulp1	Ca_59Chr06	199400000	203200000
Pulp1	Ca_59Chr06	203200000	203800000
Pulp1	Ca_59Chr06	203800000	206120000
Pulp1	Ca_59Chr06	206120000	206920000
Pulp1	Ca_59Chr06	206920000	208680000
Pulp1	Ca_59Chr06	208680000	210160000
Pulp1	Ca_59Chr06	210160000	212440000
Pulp1	Ca_59Chr06	212440000	213680000
Pulp1	Ca_59Chr06	213680000	214480000
Pulp1	Ca_59Chr06	214480000	215560000
Pulp1	Ca_59Chr06	215560000	216920000
Pulp1	Ca_59Chr06	216920000	217640000
Pulp1	Ca_59Chr06	217640000	219200000
Pulp1	Ca_59Chr06	219200000	222520000
Pulp1	Ca_59Chr06	222520000	223800000
Pulp1	Ca_59Chr06	223800000	224840000
Pulp1	Ca_59Chr06	224840000	226400000
Pulp1	Ca_59Chr06	226400000	226920000
Pulp1	Ca_59Chr06	226920000	227360000
Pulp1	Ca_59Chr06	227360000	227680000
Pulp1	Ca_59Chr06	227680000	229040000
Pulp1	Ca_59Chr06	229040000	230720000
Pulp1	Ca_59Chr06	230720000	231600000
Pulp1	Ca_59Chr06	231600000	232360000
Pulp1	Ca_59Chr06	232360000	233040000
Pulp1	Ca_59Chr06	233040000	233680000
Pulp1	Ca_59Chr06	233680000	234200000
Pulp1	Ca_59Chr06	234200000	237080000
Pulp1	Ca_59Chr06	237080000	237600000
Pulp1	Ca_59Chr06	237600000	239040000
Pulp1	Ca_59Chr06	239040000	240520000
Pulp1	Ca_59Chr06	240520000	242560000
Pulp1	Ca_59Chr06	242560000	245800000
Pulp1	Ca_59Chr06	245800000	246880000
Pulp1	Ca_59Chr06	246880000	247560000
Pulp1	Ca_59Chr06	247560000	248640000
Pulp1	Ca_59Chr06	248640000	249160000
Pulp1	Ca_59Chr06	249160000	249760000
Pulp1	Ca_59Chr06	249760000	250200000
Pulp1	Ca_59Chr06	250200000	251120000
Pulp1	Ca_59Chr07	0	1120000
Pulp1	Ca_59Chr07	1120000	3160000
Pulp1	Ca_59Chr07	3160000	4720000
Pulp1	Ca_59Chr07	4720000	5800000
Pulp1	Ca_59Chr07	5800000	8320000
Pulp1	Ca_59Chr07	8320000	9000000
Pulp1	Ca_59Chr07	9000000	11440000
Pulp1	Ca_59Chr07	11440000	12200000
Pulp1	Ca_59Chr07	12200000	12680000
Pulp1	Ca_59Chr07	12680000	13280000
Pulp1	Ca_59Chr07	13280000	13800000
Pulp1	Ca_59Chr07	13800000	14560000
Pulp1	Ca_59Chr07	14560000	15920000
Pulp1	Ca_59Chr07	15920000	18440000
Pulp1	Ca_59Chr07	18600000	19320000
Pulp1	Ca_59Chr07	19320000	19960000
Pulp1	Ca_59Chr07	19960000	20400000
Pulp1	Ca_59Chr07	20400000	21440000
Pulp1	Ca_59Chr07	21440000	24000000
Pulp1	Ca_59Chr07	24000000	25120000
Pulp1	Ca_59Chr07	25120000	28160000
Pulp1	Ca_59Chr07	28160000	30880000
Pulp1	Ca_59Chr07	30880000	31640000
Pulp1	Ca_59Chr07	31640000	32880000
Pulp1	Ca_59Chr07	32880000	34120000
Pulp1	Ca_59Chr07	34120000	36160000
Pulp1	Ca_59Chr07	36160000	39400000
Pulp1	Ca_59Chr07	39400000	39920000
Pulp1	Ca_59Chr07	39920000	40480000
Pulp1	Ca_59Chr07	40480000	40960000
Pulp1	Ca_59Chr07	40960000	42200000
Pulp1	Ca_59Chr07	42200000	43200000
Pulp1	Ca_59Chr07	43200000	44200000
Pulp1	Ca_59Chr07	44200000	44720000
Pulp1	Ca_59Chr07	44720000	46480000
Pulp1	Ca_59Chr07	46480000	46920000
Pulp1	Ca_59Chr07	46920000	48000000
Pulp1	Ca_59Chr07	48000000	50200000
Pulp1	Ca_59Chr07	50200000	52600000
Pulp1	Ca_59Chr07	52600000	53120000
Pulp1	Ca_59Chr07	53120000	54400000
Pulp1	Ca_59Chr07	54400000	54720000
Pulp1	Ca_59Chr07	54720000	55800000
Pulp1	Ca_59Chr07	55800000	56360000
Pulp1	Ca_59Chr07	56360000	56880000
Pulp1	Ca_59Chr07	56880000	60160000
Pulp1	Ca_59Chr07	60160000	61080000
Pulp1	Ca_59Chr07	61080000	61400000
Pulp1	Ca_59Chr07	61400000	62000000
Pulp1	Ca_59Chr07	62000000	62480000
Pulp1	Ca_59Chr07	62480000	63480000
Pulp1	Ca_59Chr07	63480000	64200000
Pulp1	Ca_59Chr07	64200000	66760000
Pulp1	Ca_59Chr07	66760000	68920000
Pulp1	Ca_59Chr07	68920000	69520000
Pulp1	Ca_59Chr07	69520000	71400000
Pulp1	Ca_59Chr07	71400000	73120000
Pulp1	Ca_59Chr07	73120000	73560000
Pulp1	Ca_59Chr07	73560000	74800000
Pulp1	Ca_59Chr07	74800000	75760000
Pulp1	Ca_59Chr07	75760000	76960000
Pulp1	Ca_59Chr07	76960000	79840000
Pulp1	Ca_59Chr07	79840000	84680000
Pulp1	Ca_59Chr07	84680000	85360000
Pulp1	Ca_59Chr07	85360000	86200000
Pulp1	Ca_59Chr07	86200000	86520000
Pulp1	Ca_59Chr07	86520000	87320000
Pulp1	Ca_59Chr07	87320000	88880000
Pulp1	Ca_59Chr07	88880000	91120000
Pulp1	Ca_59Chr07	91120000	91880000
Pulp1	Ca_59Chr07	91880000	92480000
Pulp1	Ca_59Chr07	92480000	93360000
Pulp1	Ca_59Chr07	93360000	93960000
Pulp1	Ca_59Chr07	93960000	95680000
Pulp1	Ca_59Chr07	95680000	100280000
Pulp1	Ca_59Chr07	100280000	100840000
Pulp1	Ca_59Chr07	100840000	103200000
Pulp1	Ca_59Chr07	103200000	103680000
Pulp1	Ca_59Chr07	103680000	105360000
Pulp1	Ca_59Chr07	105360000	106640000
Pulp1	Ca_59Chr07	106640000	107040000
Pulp1	Ca_59Chr07	107040000	107840000
Pulp1	Ca_59Chr07	107840000	109080000
Pulp1	Ca_59Chr07	109080000	113080000
Pulp1	Ca_59Chr07	113080000	114200000
Pulp1	Ca_59Chr07	114200000	116040000
Pulp1	Ca_59Chr07	116040000	118000000
Pulp1	Ca_59Chr07	118000000	118880000
Pulp1	Ca_59Chr07	118880000	121120000
Pulp1	Ca_59Chr07	121120000	122600000
Pulp1	Ca_59Chr07	122600000	124600000
Pulp1	Ca_59Chr07	124600000	126440000
Pulp1	Ca_59Chr07	126440000	128560000
Pulp1	Ca_59Chr07	128560000	129320000
Pulp1	Ca_59Chr07	129320000	131800000
Pulp1	Ca_59Chr07	131800000	132360000
Pulp1	Ca_59Chr07	132360000	133200000
Pulp1	Ca_59Chr07	133200000	136560000
Pulp1	Ca_59Chr07	136560000	137640000
Pulp1	Ca_59Chr07	137640000	138720000
Pulp1	Ca_59Chr07	138720000	139600000
Pulp1	Ca_59Chr07	139600000	140840000
Pulp1	Ca_59Chr07	140840000	144080000
Pulp1	Ca_59Chr07	144080000	144560000
Pulp1	Ca_59Chr07	144560000	147000000
Pulp1	Ca_59Chr07	147000000	147560000
Pulp1	Ca_59Chr07	147560000	148720000
Pulp1	Ca_59Chr07	148720000	150080000
Pulp1	Ca_59Chr07	150080000	151640000
Pulp1	Ca_59Chr07	151640000	152600000
Pulp1	Ca_59Chr07	152600000	160280000
Pulp1	Ca_59Chr07	160280000	160840000
Pulp1	Ca_59Chr07	160840000	161800000
Pulp1	Ca_59Chr07	161800000	164000000
Pulp1	Ca_59Chr07	164000000	164920000
Pulp1	Ca_59Chr07	164920000	165520000
Pulp1	Ca_59Chr07	165520000	166360000
Pulp1	Ca_59Chr07	166360000	169880000
Pulp1	Ca_59Chr07	169880000	170240000
Pulp1	Ca_59Chr07	170240000	171080000
Pulp1	Ca_59Chr07	171080000	171920000
Pulp1	Ca_59Chr07	171920000	173360000
Pulp1	Ca_59Chr07	173360000	173840000
Pulp1	Ca_59Chr07	173840000	174320000
Pulp1	Ca_59Chr07	174320000	176840000
Pulp1	Ca_59Chr07	176840000	178600000
Pulp1	Ca_59Chr07	178600000	181480000
Pulp1	Ca_59Chr07	181480000	186240000
Pulp1	Ca_59Chr07	186240000	186840000
Pulp1	Ca_59Chr07	186840000	187680000
Pulp1	Ca_59Chr07	187680000	190280000
Pulp1	Ca_59Chr07	190280000	190800000
Pulp1	Ca_59Chr07	190800000	191520000
Pulp1	Ca_59Chr07	191520000	192080000
Pulp1	Ca_59Chr07	192080000	193920000
Pulp1	Ca_59Chr07	193920000	196520000
Pulp1	Ca_59Chr07	196520000	197560000
Pulp1	Ca_59Chr07	197560000	198040000
Pulp1	Ca_59Chr07	198040000	199640000
Pulp1	Ca_59Chr07	199640000	201200000
Pulp1	Ca_59Chr07	201200000	202320000
Pulp1	Ca_59Chr07	202320000	202880000
Pulp1	Ca_59Chr07	202880000	203560000
Pulp1	Ca_59Chr07	203560000	204840000
Pulp1	Ca_59Chr07	204840000	205280000
Pulp1	Ca_59Chr07	205280000	206160000
Pulp1	Ca_59Chr07	206160000	206720000
Pulp1	Ca_59Chr07	206720000	207040000
Pulp1	Ca_59Chr07	207040000	207600000
Pulp1	Ca_59Chr07	207600000	208040000
Pulp1	Ca_59Chr07	208040000	208440000
Pulp1	Ca_59Chr07	208440000	209920000
Pulp1	Ca_59Chr07	209920000	210680000
Pulp1	Ca_59Chr07	210680000	211960000
Pulp1	Ca_59Chr07	211960000	212960000
Pulp1	Ca_59Chr07	212960000	213400000
Pulp1	Ca_59Chr07	213400000	214640000
Pulp1	Ca_59Chr07	214640000	215400000
Pulp1	Ca_59Chr07	215400000	215920000
Pulp1	Ca_59Chr07	215920000	216520000
Pulp1	Ca_59Chr07	216520000	216840000
Pulp1	Ca_59Chr07	216840000	217480000
Pulp1	Ca_59Chr07	217480000	222520000
Pulp1	Ca_59Chr07	222520000	223720000
Pulp1	Ca_59Chr07	223720000	224160000
Pulp1	Ca_59Chr07	224160000	225520000
Pulp1	Ca_59Chr07	225520000	226200000
Pulp1	Ca_59Chr07	226200000	226880000
Pulp1	Ca_59Chr07	226880000	227760000
Pulp1	Ca_59Chr07	227760000	228400000
Pulp1	Ca_59Chr07	228400000	230200000
Pulp1	Ca_59Chr07	230200000	232120000
Pulp1	Ca_59Chr07	232120000	233120000
Pulp1	Ca_59Chr07	233120000	233720000
Pulp1	Ca_59Chr07	233720000	234200000
Pulp1	Ca_59Chr07	234200000	234760000
Pulp1	Ca_59Chr07	234760000	235480000
Pulp1	Ca_59Chr07	235480000	235840000
Pulp1	Ca_59Chr07	235840000	236800000
Pulp1	Ca_59Chr07	236800000	237240000
Pulp1	Ca_59Chr07	237240000	238680000
Pulp1	Ca_59Chr07	238680000	240000000
Pulp1	Ca_59Chr07	240000000	243280000
Pulp1	Ca_59Chr07	243280000	246520000
Pulp1	Ca_59Chr07	246520000	247520000
Pulp1	Ca_59Chr07	247520000	248720000
Pulp1	Ca_59Chr07	248720000	249280000
Pulp1	Ca_59Chr07	249280000	249560000
Pulp1	Ca_59Chr07	249560000	250680000
Pulp1	Ca_59Chr07	250680000	251360000
Pulp1	Ca_59Chr07	251360000	252080000
Pulp1	Ca_59Chr07	252080000	252960000
Pulp1	Ca_59Chr07	253280000	254200000
Pulp1	Ca_59Chr07	254200000	254720000
Pulp1	Ca_59Chr07	254720000	255680000
Pulp1	Ca_59Chr07	255680000	256280000
Pulp1	Ca_59Chr07	256280000	256840000
Pulp1	Ca_59Chr07	256840000	257480000
Pulp1	Ca_59Chr07	258560000	259360000
Pulp1	Ca_59Chr07	259360000	260240000
Pulp1	Ca_59Chr07	260240000	262480000
Pulp1	Ca_59Chr07	262480000	263200000
Pulp1	Ca_59Chr07	263200000	265000000
Pulp1	Ca_59Chr07	265000000	266480000
Pulp1	Ca_59Chr07	266480000	267080000
Pulp1	Ca_59Chr07	267080000	267560000
Pulp1	Ca_59Chr08	0	640000
Pulp1	Ca_59Chr08	640000	1960000
Pulp1	Ca_59Chr08	1960000	2600000
Pulp1	Ca_59Chr08	2600000	3200000
Pulp1	Ca_59Chr08	3200000	4520000
Pulp1	Ca_59Chr08	4520000	7440000
Pulp1	Ca_59Chr08	7440000	9200000
Pulp1	Ca_59Chr08	9200000	11600000
Pulp1	Ca_59Chr08	11600000	16560000
Pulp1	Ca_59Chr08	16560000	20880000
Pulp1	Ca_59Chr08	20880000	21520000
Pulp1	Ca_59Chr08	21520000	23240000
Pulp1	Ca_59Chr08	23240000	25480000
Pulp1	Ca_59Chr08	25480000	27040000
Pulp1	Ca_59Chr08	27040000	31160000
Pulp1	Ca_59Chr08	31160000	32640000
Pulp1	Ca_59Chr08	32640000	37920000
Pulp1	Ca_59Chr08	37920000	39560000
Pulp1	Ca_59Chr08	39560000	40400000
Pulp1	Ca_59Chr08	40400000	41360000
Pulp1	Ca_59Chr08	41360000	42360000
Pulp1	Ca_59Chr08	42360000	43520000
Pulp1	Ca_59Chr08	43520000	46200000
Pulp1	Ca_59Chr08	46200000	46640000
Pulp1	Ca_59Chr08	46640000	47080000
Pulp1	Ca_59Chr08	47080000	48240000
Pulp1	Ca_59Chr08	48240000	50240000
Pulp1	Ca_59Chr08	50240000	53560000
Pulp1	Ca_59Chr08	53560000	54040000
Pulp1	Ca_59Chr08	54040000	57920000
Pulp1	Ca_59Chr08	57920000	58680000
Pulp1	Ca_59Chr08	58680000	59240000
Pulp1	Ca_59Chr08	59240000	61160000
Pulp1	Ca_59Chr08	61160000	61680000
Pulp1	Ca_59Chr08	61680000	62520000
Pulp1	Ca_59Chr08	62520000	63080000
Pulp1	Ca_59Chr08	63080000	63560000
Pulp1	Ca_59Chr08	63560000	64080000
Pulp1	Ca_59Chr08	64080000	65000000
Pulp1	Ca_59Chr08	65000000	65720000
Pulp1	Ca_59Chr08	65720000	66880000
Pulp1	Ca_59Chr08	66880000	67680000
Pulp1	Ca_59Chr08	67680000	68720000
Pulp1	Ca_59Chr08	68720000	69320000
Pulp1	Ca_59Chr08	69320000	70120000
Pulp1	Ca_59Chr08	70120000	70720000
Pulp1	Ca_59Chr08	70720000	71480000
Pulp1	Ca_59Chr08	71480000	77680000
Pulp1	Ca_59Chr08	77680000	78680000
Pulp1	Ca_59Chr08	78680000	80760000
Pulp1	Ca_59Chr08	80760000	82120000
Pulp1	Ca_59Chr08	82120000	82520000
Pulp1	Ca_59Chr08	82520000	83280000
Pulp1	Ca_59Chr08	83280000	84280000
Pulp1	Ca_59Chr08	84280000	86800000
Pulp1	Ca_59Chr08	86800000	89040000
Pulp1	Ca_59Chr08	89040000	91280000
Pulp1	Ca_59Chr08	91280000	92440000
Pulp1	Ca_59Chr08	92440000	93520000
Pulp1	Ca_59Chr08	93520000	94440000
Pulp1	Ca_59Chr08	94440000	94760000
Pulp1	Ca_59Chr08	94760000	95600000
Pulp1	Ca_59Chr08	95600000	96040000
Pulp1	Ca_59Chr08	96040000	102760000
Pulp1	Ca_59Chr08	102760000	105480000
Pulp1	Ca_59Chr08	105480000	106320000
Pulp1	Ca_59Chr08	106320000	106760000
Pulp1	Ca_59Chr08	106760000	107200000
Pulp1	Ca_59Chr08	107200000	108280000
Pulp1	Ca_59Chr08	108280000	108720000
Pulp1	Ca_59Chr08	108720000	109200000
Pulp1	Ca_59Chr08	109200000	109640000
Pulp1	Ca_59Chr08	109640000	110800000
Pulp1	Ca_59Chr08	110800000	111880000
Pulp1	Ca_59Chr08	111880000	112400000
Pulp1	Ca_59Chr08	112400000	112880000
Pulp1	Ca_59Chr08	112880000	113400000
Pulp1	Ca_59Chr08	113400000	113960000
Pulp1	Ca_59Chr08	113960000	114760000
Pulp1	Ca_59Chr08	114760000	116680000
Pulp1	Ca_59Chr08	116680000	117240000
Pulp1	Ca_59Chr08	117240000	117680000
Pulp1	Ca_59Chr08	117680000	118240000
Pulp1	Ca_59Chr08	118240000	118640000
Pulp1	Ca_59Chr08	118640000	118960000
Pulp1	Ca_59Chr08	118960000	121640000
Pulp1	Ca_59Chr08	121640000	122640000
Pulp1	Ca_59Chr08	122640000	123560000
Pulp1	Ca_59Chr08	123560000	124560000
Pulp1	Ca_59Chr08	124560000	126760000
Pulp1	Ca_59Chr08	126760000	127400000
Pulp1	Ca_59Chr08	127400000	128280000
Pulp1	Ca_59Chr08	128280000	128760000
Pulp1	Ca_59Chr08	128760000	129200000
Pulp1	Ca_59Chr08	129200000	130000000
Pulp1	Ca_59Chr08	130000000	132360000
Pulp1	Ca_59Chr08	132360000	132800000
Pulp1	Ca_59Chr08	132800000	133240000
Pulp1	Ca_59Chr08	133240000	133880000
Pulp1	Ca_59Chr08	133880000	138920000
Pulp1	Ca_59Chr08	138920000	139400000
Pulp1	Ca_59Chr08	139400000	141120000
Pulp1	Ca_59Chr08	141120000	141640000
Pulp1	Ca_59Chr08	141640000	143400000
Pulp1	Ca_59Chr08	143400000	143920000
Pulp1	Ca_59Chr08	143920000	144520000
Pulp1	Ca_59Chr08	144520000	145320000
Pulp1	Ca_59Chr08	145320000	145720000
Pulp1	Ca_59Chr08	145720000	146480000
Pulp1	Ca_59Chr08	146480000	147560000
Pulp1	Ca_59Chr08	147560000	149400000
Pulp1	Ca_59Chr08	149400000	150920000
Pulp1	Ca_59Chr08	150920000	151760000
Pulp1	Ca_59Chr08	151760000	152480000
Pulp1	Ca_59Chr08	152480000	152960000
Pulp1	Ca_59Chr08	152960000	153400000
Pulp1	Ca_59Chr08	153400000	153880000
Pulp1	Ca_59Chr08	153880000	154840000
Pulp1	Ca_59Chr08	154840000	155520000
Pulp1	Ca_59Chr08	155520000	156240000
Pulp1	Ca_59Chr08	156240000	156800000
Pulp1	Ca_59Chr08	156800000	157640000
Pulp1	Ca_59Chr08	157640000	158320000
Pulp1	Ca_59Chr08	158320000	158760000
Pulp1	Ca_59Chr08	158760000	159400000
Pulp1	Ca_59Chr08	159400000	160280000
Pulp1	Ca_59Chr08	160280000	160800000
Pulp1	Ca_59Chr08	160800000	163600000
Pulp1	Ca_59Chr08	163600000	164040000
Pulp1	Ca_59Chr08	164040000	164600000
Pulp1	Ca_59Chr08	164960000	165640000
Pulp1	Ca_59Chr08	165640000	166320000
Pulp1	Ca_59Chr08	166320000	166720000
Pulp1	Ca_59Chr08	166720000	167440000
Pulp1	Ca_59Chr08	167440000	168000000
Pulp1	Ca_59Chr08	168000000	170120000
Pulp1	Ca_59Chr08	170120000	170520000
Pulp1	Ca_59Chr08	170520000	171000000
Pulp1	Ca_59Chr08	171000000	172680000
Pulp1	Ca_59Chr08	172680000	174040000
Pulp1	Ca_59Chr09	0	2600000
Pulp1	Ca_59Chr09	2600000	3200000
Pulp1	Ca_59Chr09	3200000	7280000
Pulp1	Ca_59Chr09	7280000	7840000
Pulp1	Ca_59Chr09	7840000	8520000
Pulp1	Ca_59Chr09	8520000	10000000
Pulp1	Ca_59Chr09	10000000	11240000
Pulp1	Ca_59Chr09	11240000	11800000
Pulp1	Ca_59Chr09	11800000	12600000
Pulp1	Ca_59Chr09	12600000	13000000
Pulp1	Ca_59Chr09	13000000	13480000
Pulp1	Ca_59Chr09	13480000	14440000
Pulp1	Ca_59Chr09	14440000	15840000
Pulp1	Ca_59Chr09	15840000	17120000
Pulp1	Ca_59Chr09	17120000	17600000
Pulp1	Ca_59Chr09	17600000	19080000
Pulp1	Ca_59Chr09	19080000	20120000
Pulp1	Ca_59Chr09	20120000	21160000
Pulp1	Ca_59Chr09	21160000	21880000
Pulp1	Ca_59Chr09	21880000	22320000
Pulp1	Ca_59Chr09	22320000	23000000
Pulp1	Ca_59Chr09	23000000	23840000
Pulp1	Ca_59Chr09	23840000	25920000
Pulp1	Ca_59Chr09	25920000	26840000
Pulp1	Ca_59Chr09	26840000	27560000
Pulp1	Ca_59Chr09	27560000	28160000
Pulp1	Ca_59Chr09	28160000	28800000
Pulp1	Ca_59Chr09	28800000	29400000
Pulp1	Ca_59Chr09	29400000	30400000
Pulp1	Ca_59Chr09	30400000	31640000
Pulp1	Ca_59Chr09	31640000	32120000
Pulp1	Ca_59Chr09	32120000	32880000
Pulp1	Ca_59Chr09	32880000	33560000
Pulp1	Ca_59Chr09	33560000	34280000
Pulp1	Ca_59Chr09	34280000	35560000
Pulp1	Ca_59Chr09	35560000	37240000
Pulp1	Ca_59Chr09	37240000	38960000
Pulp1	Ca_59Chr09	38960000	39360000
Pulp1	Ca_59Chr09	39360000	39960000
Pulp1	Ca_59Chr09	39960000	41320000
Pulp1	Ca_59Chr09	41320000	42000000
Pulp1	Ca_59Chr09	42000000	42960000
Pulp1	Ca_59Chr09	42960000	43640000
Pulp1	Ca_59Chr09	43640000	46640000
Pulp1	Ca_59Chr09	46640000	48600000
Pulp1	Ca_59Chr09	48600000	49520000
Pulp1	Ca_59Chr09	49520000	51240000
Pulp1	Ca_59Chr09	51240000	51680000
Pulp1	Ca_59Chr09	51680000	53520000
Pulp1	Ca_59Chr09	53520000	54240000
Pulp1	Ca_59Chr09	54240000	54840000
Pulp1	Ca_59Chr09	54840000	55360000
Pulp1	Ca_59Chr09	55360000	57000000
Pulp1	Ca_59Chr09	57000000	57640000
Pulp1	Ca_59Chr09	57640000	59400000
Pulp1	Ca_59Chr09	59600000	61880000
Pulp1	Ca_59Chr09	61880000	62360000
Pulp1	Ca_59Chr09	62360000	64240000
Pulp1	Ca_59Chr09	64240000	65280000
Pulp1	Ca_59Chr09	65280000	65880000
Pulp1	Ca_59Chr09	65880000	66880000
Pulp1	Ca_59Chr09	66880000	67680000
Pulp1	Ca_59Chr09	67680000	68600000
Pulp1	Ca_59Chr09	68600000	69240000
Pulp1	Ca_59Chr09	69240000	70320000
Pulp1	Ca_59Chr09	70320000	73640000
Pulp1	Ca_59Chr09	73640000	74360000
Pulp1	Ca_59Chr09	74360000	78240000
Pulp1	Ca_59Chr09	78240000	81920000
Pulp1	Ca_59Chr09	81920000	84120000
Pulp1	Ca_59Chr09	84120000	84840000
Pulp1	Ca_59Chr09	84840000	85240000
Pulp1	Ca_59Chr09	85240000	87400000
Pulp1	Ca_59Chr09	87400000	88760000
Pulp1	Ca_59Chr09	88760000	92640000
Pulp1	Ca_59Chr09	92640000	94000000
Pulp1	Ca_59Chr09	94000000	94680000
Pulp1	Ca_59Chr09	94680000	96520000
Pulp1	Ca_59Chr09	96520000	96920000
Pulp1	Ca_59Chr09	96920000	98960000
Pulp1	Ca_59Chr09	98960000	99960000
Pulp1	Ca_59Chr09	99960000	104440000
Pulp1	Ca_59Chr09	104440000	108080000
Pulp1	Ca_59Chr09	108080000	108600000
Pulp1	Ca_59Chr09	108600000	110040000
Pulp1	Ca_59Chr09	110040000	110680000
Pulp1	Ca_59Chr09	110680000	111360000
Pulp1	Ca_59Chr09	111360000	111840000
Pulp1	Ca_59Chr09	111840000	112360000
Pulp1	Ca_59Chr09	112360000	112880000
Pulp1	Ca_59Chr09	112880000	113280000
Pulp1	Ca_59Chr09	113280000	113920000
Pulp1	Ca_59Chr09	113920000	114560000
Pulp1	Ca_59Chr09	114560000	115320000
Pulp1	Ca_59Chr09	115320000	115680000
Pulp1	Ca_59Chr09	115680000	117320000
Pulp1	Ca_59Chr09	117320000	117840000
Pulp1	Ca_59Chr09	117840000	119200000
Pulp1	Ca_59Chr09	119200000	121840000
Pulp1	Ca_59Chr09	121840000	124160000
Pulp1	Ca_59Chr09	124160000	124880000
Pulp1	Ca_59Chr09	124880000	129680000
Pulp1	Ca_59Chr09	129680000	130440000
Pulp1	Ca_59Chr09	130440000	132440000
Pulp1	Ca_59Chr09	132440000	133080000
Pulp1	Ca_59Chr09	133080000	134000000
Pulp1	Ca_59Chr09	134000000	136520000
Pulp1	Ca_59Chr09	136520000	138720000
Pulp1	Ca_59Chr09	138720000	139840000
Pulp1	Ca_59Chr09	139840000	141320000
Pulp1	Ca_59Chr09	141320000	142160000
Pulp1	Ca_59Chr09	142160000	144240000
Pulp1	Ca_59Chr09	144240000	144640000
Pulp1	Ca_59Chr09	144640000	145440000
Pulp1	Ca_59Chr09	145440000	146240000
Pulp1	Ca_59Chr09	146240000	148800000
Pulp1	Ca_59Chr09	148800000	149800000
Pulp1	Ca_59Chr09	149800000	150880000
Pulp1	Ca_59Chr09	150880000	155880000
Pulp1	Ca_59Chr09	155880000	159400000
Pulp1	Ca_59Chr09	159400000	161600000
Pulp1	Ca_59Chr09	161600000	165000000
Pulp1	Ca_59Chr09	165000000	169480000
Pulp1	Ca_59Chr09	169480000	170680000
Pulp1	Ca_59Chr09	170680000	172280000
Pulp1	Ca_59Chr09	172280000	173000000
Pulp1	Ca_59Chr09	173000000	173480000
Pulp1	Ca_59Chr09	173480000	173880000
Pulp1	Ca_59Chr09	173880000	174600000
Pulp1	Ca_59Chr09	174600000	175160000
Pulp1	Ca_59Chr09	175160000	176120000
Pulp1	Ca_59Chr09	176120000	176760000
Pulp1	Ca_59Chr09	176760000	177800000
Pulp1	Ca_59Chr09	177800000	179200000
Pulp1	Ca_59Chr09	179200000	185400000
Pulp1	Ca_59Chr09	185400000	190160000
Pulp1	Ca_59Chr09	190160000	191720000
Pulp1	Ca_59Chr09	191720000	196120000
Pulp1	Ca_59Chr09	196120000	198600000
Pulp1	Ca_59Chr09	198600000	199880000
Pulp1	Ca_59Chr09	199880000	201040000
Pulp1	Ca_59Chr09	201040000	202000000
Pulp1	Ca_59Chr09	202000000	202720000
Pulp1	Ca_59Chr09	202720000	203360000
Pulp1	Ca_59Chr09	203360000	205520000
Pulp1	Ca_59Chr09	205520000	205920000
Pulp1	Ca_59Chr09	205920000	206360000
Pulp1	Ca_59Chr09	206360000	207520000
Pulp1	Ca_59Chr09	207520000	208200000
Pulp1	Ca_59Chr09	208200000	209840000
Pulp1	Ca_59Chr09	209840000	210440000
Pulp1	Ca_59Chr09	210440000	210920000
Pulp1	Ca_59Chr09	210920000	211880000
Pulp1	Ca_59Chr09	211880000	212440000
Pulp1	Ca_59Chr09	212440000	213960000
Pulp1	Ca_59Chr09	213960000	214640000
Pulp1	Ca_59Chr09	214640000	215160000
Pulp1	Ca_59Chr09	215160000	216080000
Pulp1	Ca_59Chr09	216080000	218840000
Pulp1	Ca_59Chr09	218840000	219520000
Pulp1	Ca_59Chr09	219520000	220520000
Pulp1	Ca_59Chr09	220520000	221520000
Pulp1	Ca_59Chr09	221520000	224160000
Pulp1	Ca_59Chr09	224160000	224840000
Pulp1	Ca_59Chr09	224840000	225600000
Pulp1	Ca_59Chr09	225600000	226240000
Pulp1	Ca_59Chr09	226240000	227200000
Pulp1	Ca_59Chr09	227200000	228520000
Pulp1	Ca_59Chr09	228520000	229120000
Pulp1	Ca_59Chr09	229120000	229760000
Pulp1	Ca_59Chr09	229760000	230160000
Pulp1	Ca_59Chr09	230160000	230880000
Pulp1	Ca_59Chr09	230880000	231440000
Pulp1	Ca_59Chr09	231440000	232080000
Pulp1	Ca_59Chr09	232080000	232760000
Pulp1	Ca_59Chr09	232760000	234520000
Pulp1	Ca_59Chr09	234520000	235280000
Pulp1	Ca_59Chr09	235280000	235880000
Pulp1	Ca_59Chr09	235880000	236720000
Pulp1	Ca_59Chr09	236720000	237440000
Pulp1	Ca_59Chr09	237440000	237920000
Pulp1	Ca_59Chr09	237920000	238360000
Pulp1	Ca_59Chr09	238360000	239440000
Pulp1	Ca_59Chr09	239440000	240240000
Pulp1	Ca_59Chr09	240240000	240760000
Pulp1	Ca_59Chr09	240760000	243720000
Pulp1	Ca_59Chr09	243720000	244280000
Pulp1	Ca_59Chr09	244280000	245080000
Pulp1	Ca_59Chr09	245080000	245600000
Pulp1	Ca_59Chr09	245600000	246040000
Pulp1	Ca_59Chr09	246040000	246760000
Pulp1	Ca_59Chr09	246760000	247160000
Pulp1	Ca_59Chr09	247160000	247520000
Pulp1	Ca_59Chr09	247520000	249120000
Pulp1	Ca_59Chr09	249120000	249960000
Pulp1	Ca_59Chr09	249960000	250800000
Pulp1	Ca_59Chr09	250800000	251360000
Pulp1	Ca_59Chr09	251360000	253320000
Pulp1	Ca_59Chr09	253320000	254200000
Pulp1	Ca_59Chr09	254200000	254640000
Pulp1	Ca_59Chr09	254640000	255120000
Pulp1	Ca_59Chr09	255120000	256320000
Pulp1	Ca_59Chr09	256320000	257360000
Pulp1	Ca_59Chr09	257360000	257880000
Pulp1	Ca_59Chr09	257880000	258840000
Pulp1	Ca_59Chr09	258840000	259280000
Pulp1	Ca_59Chr09	259280000	259880000
Pulp1	Ca_59Chr09	259880000	260800000
Pulp1	Ca_59Chr09	260800000	261880000
Pulp1	Ca_59Chr09	261880000	263320000
Pulp1	Ca_59Chr09	263320000	266280000
Pulp1	Ca_59Chr09	266280000	267960000
Pulp1	Ca_59Chr09	267960000	268920000
Pulp1	Ca_59Chr09	268920000	269280000
Pulp1	Ca_59Chr09	269280000	269680000
Pulp1	Ca_59Chr09	269680000	270120000
Pulp1	Ca_59Chr09	270120000	270560000
Pulp1	Ca_59Chr09	270560000	271800000
Pulp1	Ca_59Chr09	271800000	273120000
Pulp1	Ca_59Chr09	273120000	278400000
Pulp1	Ca_59Chr09	278400000	278680000
Pulp1	Ca_59Chr09	278680000	280240000
Pulp1	Ca_59Chr10	0	480000
Pulp1	Ca_59Chr10	480000	920000
Pulp1	Ca_59Chr10	920000	1360000
Pulp1	Ca_59Chr10	1360000	2960000
Pulp1	Ca_59Chr10	2960000	3360000
Pulp1	Ca_59Chr10	3360000	4000000
Pulp1	Ca_59Chr10	4000000	5040000
Pulp1	Ca_59Chr10	5040000	7600000
Pulp1	Ca_59Chr10	7600000	8080000
Pulp1	Ca_59Chr10	8080000	9280000
Pulp1	Ca_59Chr10	9280000	10200000
Pulp1	Ca_59Chr10	10200000	10760000
Pulp1	Ca_59Chr10	10760000	11480000
Pulp1	Ca_59Chr10	11480000	12520000
Pulp1	Ca_59Chr10	12520000	13280000
Pulp1	Ca_59Chr10	13280000	13920000
Pulp1	Ca_59Chr10	13920000	14960000
Pulp1	Ca_59Chr10	14960000	15600000
Pulp1	Ca_59Chr10	15600000	17000000
Pulp1	Ca_59Chr10	17000000	17560000
Pulp1	Ca_59Chr10	17560000	18520000
Pulp1	Ca_59Chr10	18520000	19360000
Pulp1	Ca_59Chr10	19360000	20520000
Pulp1	Ca_59Chr10	20520000	22240000
Pulp1	Ca_59Chr10	22240000	22640000
Pulp1	Ca_59Chr10	22640000	23800000
Pulp1	Ca_59Chr10	23800000	24760000
Pulp1	Ca_59Chr10	24760000	25400000
Pulp1	Ca_59Chr10	25400000	26360000
Pulp1	Ca_59Chr10	26360000	27560000
Pulp1	Ca_59Chr10	27560000	28560000
Pulp1	Ca_59Chr10	28560000	29680000
Pulp1	Ca_59Chr10	29680000	31880000
Pulp1	Ca_59Chr10	31880000	32400000
Pulp1	Ca_59Chr10	32400000	33080000
Pulp1	Ca_59Chr10	33080000	35840000
Pulp1	Ca_59Chr10	35840000	36200000
Pulp1	Ca_59Chr10	36200000	37640000
Pulp1	Ca_59Chr10	37640000	39040000
Pulp1	Ca_59Chr10	39040000	39720000
Pulp1	Ca_59Chr10	39720000	40760000
Pulp1	Ca_59Chr10	40760000	41320000
Pulp1	Ca_59Chr10	41320000	42640000
Pulp1	Ca_59Chr10	42640000	43000000
Pulp1	Ca_59Chr10	43000000	43960000
Pulp1	Ca_59Chr10	43960000	44560000
Pulp1	Ca_59Chr10	44560000	46440000
Pulp1	Ca_59Chr10	46440000	46760000
Pulp1	Ca_59Chr10	46760000	47200000
Pulp1	Ca_59Chr10	47200000	48200000
Pulp1	Ca_59Chr10	48200000	51120000
Pulp1	Ca_59Chr10	51120000	52120000
Pulp1	Ca_59Chr10	52120000	52560000
Pulp1	Ca_59Chr10	52560000	53120000
Pulp1	Ca_59Chr10	53120000	54080000
Pulp1	Ca_59Chr10	54080000	55200000
Pulp1	Ca_59Chr10	55200000	55640000
Pulp1	Ca_59Chr10	55640000	56320000
Pulp1	Ca_59Chr10	56320000	57840000
Pulp1	Ca_59Chr10	57840000	58480000
Pulp1	Ca_59Chr10	58480000	59920000
Pulp1	Ca_59Chr10	59920000	61880000
Pulp1	Ca_59Chr10	61880000	63760000
Pulp1	Ca_59Chr10	63760000	64520000
Pulp1	Ca_59Chr10	64520000	66520000
Pulp1	Ca_59Chr10	66520000	73200000
Pulp1	Ca_59Chr10	73200000	76040000
Pulp1	Ca_59Chr10	76040000	76960000
Pulp1	Ca_59Chr10	76960000	79200000
Pulp1	Ca_59Chr10	79200000	80400000
Pulp1	Ca_59Chr10	80400000	81160000
Pulp1	Ca_59Chr10	81160000	81640000
Pulp1	Ca_59Chr10	81640000	87600000
Pulp1	Ca_59Chr10	87600000	89880000
Pulp1	Ca_59Chr10	89880000	90920000
Pulp1	Ca_59Chr10	90920000	91760000
Pulp1	Ca_59Chr10	91760000	92720000
Pulp1	Ca_59Chr10	92720000	96760000
Pulp1	Ca_59Chr10	96760000	98520000
Pulp1	Ca_59Chr10	98520000	99480000
Pulp1	Ca_59Chr10	99480000	100120000
Pulp1	Ca_59Chr10	100120000	102760000
Pulp1	Ca_59Chr10	102760000	103400000
Pulp1	Ca_59Chr10	103400000	104200000
Pulp1	Ca_59Chr10	104200000	105240000
Pulp1	Ca_59Chr10	105240000	105680000
Pulp1	Ca_59Chr10	105680000	108160000
Pulp1	Ca_59Chr10	108160000	112000000
Pulp1	Ca_59Chr10	112000000	114560000
Pulp1	Ca_59Chr10	114560000	115040000
Pulp1	Ca_59Chr10	115040000	116440000
Pulp1	Ca_59Chr10	116440000	121960000
Pulp1	Ca_59Chr10	121960000	127440000
Pulp1	Ca_59Chr10	127440000	128120000
Pulp1	Ca_59Chr10	128120000	129800000
Pulp1	Ca_59Chr10	129800000	132080000
Pulp1	Ca_59Chr10	132080000	132960000
Pulp1	Ca_59Chr10	132960000	134160000
Pulp1	Ca_59Chr10	134160000	135040000
Pulp1	Ca_59Chr10	135040000	137400000
Pulp1	Ca_59Chr10	137400000	138040000
Pulp1	Ca_59Chr10	138040000	138880000
Pulp1	Ca_59Chr10	138880000	140160000
Pulp1	Ca_59Chr10	140160000	142760000
Pulp1	Ca_59Chr10	142760000	143720000
Pulp1	Ca_59Chr10	143720000	144800000
Pulp1	Ca_59Chr10	144800000	146200000
Pulp1	Ca_59Chr10	146200000	146600000
Pulp1	Ca_59Chr10	146600000	148400000
Pulp1	Ca_59Chr10	148400000	149800000
Pulp1	Ca_59Chr10	149800000	150320000
Pulp1	Ca_59Chr10	150320000	153080000
Pulp1	Ca_59Chr10	153080000	153920000
Pulp1	Ca_59Chr10	153920000	158440000
Pulp1	Ca_59Chr10	158440000	159280000
Pulp1	Ca_59Chr10	159280000	159840000
Pulp1	Ca_59Chr10	159840000	161720000
Pulp1	Ca_59Chr10	161720000	162360000
Pulp1	Ca_59Chr10	162360000	162880000
Pulp1	Ca_59Chr10	162880000	163960000
Pulp1	Ca_59Chr10	163960000	165040000
Pulp1	Ca_59Chr10	165040000	165560000
Pulp1	Ca_59Chr10	165560000	165960000
Pulp1	Ca_59Chr10	165960000	166800000
Pulp1	Ca_59Chr10	166800000	168000000
Pulp1	Ca_59Chr10	168000000	168920000
Pulp1	Ca_59Chr10	168920000	169880000
Pulp1	Ca_59Chr10	169880000	170800000
Pulp1	Ca_59Chr10	170800000	171120000
Pulp1	Ca_59Chr10	171120000	172560000
Pulp1	Ca_59Chr10	172560000	174800000
Pulp1	Ca_59Chr10	174800000	175680000
Pulp1	Ca_59Chr10	175680000	176240000
Pulp1	Ca_59Chr10	176240000	177680000
Pulp1	Ca_59Chr10	177680000	178400000
Pulp1	Ca_59Chr10	178400000	179960000
Pulp1	Ca_59Chr10	179960000	180680000
Pulp1	Ca_59Chr10	180680000	181400000
Pulp1	Ca_59Chr10	181400000	181760000
Pulp1	Ca_59Chr10	181760000	182280000
Pulp1	Ca_59Chr10	182280000	182880000
Pulp1	Ca_59Chr10	182880000	183600000
Pulp1	Ca_59Chr10	183600000	184160000
Pulp1	Ca_59Chr10	184160000	185240000
Pulp1	Ca_59Chr10	185240000	185960000
Pulp1	Ca_59Chr10	185960000	186640000
Pulp1	Ca_59Chr10	186640000	187440000
Pulp1	Ca_59Chr10	187440000	188120000
Pulp1	Ca_59Chr10	188120000	188880000
Pulp1	Ca_59Chr10	188880000	194200000
Pulp1	Ca_59Chr10	194200000	200360000
Pulp1	Ca_59Chr10	200360000	201440000
Pulp1	Ca_59Chr10	201440000	203880000
Pulp1	Ca_59Chr10	203880000	204880000
Pulp1	Ca_59Chr10	204880000	207120000
Pulp1	Ca_59Chr10	207120000	208120000
Pulp1	Ca_59Chr10	208120000	208560000
Pulp1	Ca_59Chr10	208560000	209240000
Pulp1	Ca_59Chr10	209240000	209880000
Pulp1	Ca_59Chr10	209880000	211080000
Pulp1	Ca_59Chr10	211080000	211640000
Pulp1	Ca_59Chr10	211640000	212080000
Pulp1	Ca_59Chr10	212080000	212640000
Pulp1	Ca_59Chr10	212640000	213440000
Pulp1	Ca_59Chr10	213440000	214440000
Pulp1	Ca_59Chr10	214440000	215600000
Pulp1	Ca_59Chr10	215600000	216320000
Pulp1	Ca_59Chr10	216320000	218680000
Pulp1	Ca_59Chr10	218680000	219120000
Pulp1	Ca_59Chr10	219120000	220200000
Pulp1	Ca_59Chr10	220200000	220760000
Pulp1	Ca_59Chr10	220760000	222320000
Pulp1	Ca_59Chr10	222320000	222920000
Pulp1	Ca_59Chr10	222920000	223520000
Pulp1	Ca_59Chr10	223520000	224200000
Pulp1	Ca_59Chr10	224200000	224520000
Pulp1	Ca_59Chr10	224520000	225760000
Pulp1	Ca_59Chr10	225760000	226360000
Pulp1	Ca_59Chr10	226360000	226960000
Pulp1	Ca_59Chr10	226960000	227920000
Pulp1	Ca_59Chr10	227920000	228560000
Pulp1	Ca_59Chr10	228560000	229040000
Pulp1	Ca_59Chr10	230200000	231080000
Pulp1	Ca_59Chr10	231080000	233000000
Pulp1	Ca_59Chr10	233000000	234520000
Pulp1	Ca_59Chr10	234520000	235120000
Pulp1	Ca_59Chr10	235120000	235680000
Pulp1	Ca_59Chr10	235680000	236920000
Pulp1	Ca_59Chr10	236920000	237360000
Pulp1	Ca_59Chr10	237360000	239000000
Pulp1	Ca_59Chr10	239000000	239560000
Pulp1	Ca_59Chr10	239560000	240480000
Pulp1	Ca_59Chr10	240480000	241720000
Pulp1	Ca_59Chr10	241720000	243560000
Pulp1	Ca_59Chr10	243560000	244080000
Pulp1	Ca_59Chr10	244080000	248480000
Pulp1	Ca_59Chr11	0	1920000
Pulp1	Ca_59Chr11	1920000	5040000
Pulp1	Ca_59Chr11	5040000	7320000
Pulp1	Ca_59Chr11	7320000	10440000
Pulp1	Ca_59Chr11	10440000	10960000
Pulp1	Ca_59Chr11	10960000	12200000
Pulp1	Ca_59Chr11	12200000	12960000
Pulp1	Ca_59Chr11	12960000	14160000
Pulp1	Ca_59Chr11	14160000	15400000
Pulp1	Ca_59Chr11	15400000	16120000
Pulp1	Ca_59Chr11	16120000	16640000
Pulp1	Ca_59Chr11	16640000	17280000
Pulp1	Ca_59Chr11	17280000	17720000
Pulp1	Ca_59Chr11	17720000	19240000
Pulp1	Ca_59Chr11	19240000	20360000
Pulp1	Ca_59Chr11	20360000	21000000
Pulp1	Ca_59Chr11	21000000	21520000
Pulp1	Ca_59Chr11	21520000	22440000
Pulp1	Ca_59Chr11	22440000	23080000
[truncated: 18,535 more rows]

## Sheet: Fig.4a,b,c
Fig. 4a,b,c: Genomic and Epigenomic features within TADs
Size	Group	TAD IDs	Gene	LTR	Expression	Methy1	Methy2	H3K4_1	H3K4_2	H3K9_1	H3K9_2	H3K27_1	H3K27_2
1240000	1	Chr01_0_1240000	0.220215	0.428204	745.899	0.440539	0.444514	20.4305	17.9106	2.73354	2.7652	8.20289	7.89352
2160000	1	Chr01_1240000_3400000	0.257778	0.40764	840.757	0.469682	0.475826	13.3374	12.1653	2.65892	2.69694	5.93123	5.53396
760000	1	Chr01_3400000_4160000	0.299454	0.327953	492.526	0.445074	0.450913	12.5009	11.5603	1.41485	1.4671	7.7437	7.45919
1440000	1	Chr01_4160000_5600000	0.215448	0.464754	726.47	0.481224	0.483198	8.99555	8.11875	2.11302	2.11463	4.24215	4.13479
960000	2	Chr01_5600000_6560000	0.131178	0.615986	156.913	0.532072	0.541389	6.30537	5.85472	3.10028	3.15498	4.876	4.72653
560000	2	Chr01_6560000_7120000	0.0563036	0.740159	72.7024	0.503306	0.510094	6.24042	5.69169	3.16067	3.403	4.3333	4.26841
440000	1	Chr01_7120000_7560000	0.228673	0.45892	240.28	0.510017	0.516918	8.01249	7.39925	2.16506	2.03292	7.01698	6.37266
600000	1	Chr01_7560000_8160000	0.318168	0.312467	653.078	0.440835	0.444806	15.4151	14.738	1.41133	1.31494	4.8775	4.20393
600000	1	Chr01_8160000_8760000	0.163002	0.531107	634.383	0.493357	0.49913	16.2269	14.3184	2.31982	2.23283	4.54543	4.49838
1840000	1	Chr01_8760000_10600000	0.183868	0.492233	732.922	0.506263	0.51177	12.3294	11.6406	2.12411	2.08109	6.39621	6.25919
800000	1	Chr01_10600000_11400000	0.0892088	0.509184	388.163	0.532681	0.540223	10.3004	9.69943	2.04921	1.95974	5.94676	5.64366
2480000	1	Chr01_11400000_13880000	0.118075	0.543847	191.191	0.497128	0.502906	6.95493	6.73846	2.46047	2.48335	4.59824	4.52486
1040000	1	Chr01_13880000_14920000	0.131212	0.462365	265.119	0.522064	0.529156	6.36823	6.42187	2.87501	2.86965	4.8722	4.69724
1640000	2	Chr01_14920000_16560000	0.107819	0.5575	682.971	0.525901	0.53099	6.2921	5.74434	2.84914	2.83988	5.4506	5.4227
720000	1	Chr01_16560000_17280000	0.126978	0.414267	233.222	0.5272	0.531951	6.70514	6.01007	2.16615	2.08092	4.61533	4.41475
760000	1	Chr01_17280000_18040000	0.222953	0.399923	286.538	0.493081	0.494085	12.3415	10.8323	2.10627	2.14127	4.09842	4.17791
640000	2	Chr01_18040000_18680000	0.0906484	0.514458	214.552	0.547074	0.551838	7.50789	6.8562	2.18194	2.13054	3.5086	3.23807
600000	2	Chr01_18680000_19280000	0.0484695	0.649315	52.0791	0.521518	0.527549	6.69704	6.8571	3.07109	2.88122	4.35893	4.19334
760000	2	Chr01_19280000_20040000	0.073836	0.602312	177.631	0.525354	0.533768	4.40639	4.58984	3.24327	3.16663	7.04602	6.83002
1640000	1	Chr01_20040000_21680000	0.0751098	0.516742	180.636	0.529149	0.537051	8.22167	7.32993	2.33161	2.42966	7.2429	6.5486
680000	1	Chr01_21680000_22360000	0.0945176	0.576146	170.73	0.523787	0.532219	6.83835	6.16349	2.88044	2.70275	7.57508	7.28825
1000000	2	Chr01_22360000_23360000	0.046099	0.636171	75.6533	0.540168	0.548619	3.59404	3.87492	2.98757	2.92328	3.54872	3.52685
960000	1	Chr01_23360000_24320000	0.125107	0.539217	353.438	0.53182	0.537547	6.18167	5.92004	2.64424	2.48674	4.83038	4.76897
760000	2	Chr01_25000000_25760000	0.124936	0.505719	1668.67	0.531619	0.540137	5.68697	5.35299	2.60181	2.56176	3.02746	3.05248
840000	1	Chr01_25760000_26600000	0.104436	0.548288	121.595	0.526234	0.533887	5.45575	5.23179	2.71759	2.79832	4.97982	4.85945
400000	1	Chr01_26600000_27000000	0.15573	0.433623	429.483	0.511611	0.514359	7.371	6.59253	1.93284	2.00028	3.27691	3.44601
560000	2	Chr01_27000000_27560000	0.0872982	0.567273	189.774	0.522741	0.530932	4.23894	4.16512	2.99913	3.02295	3.48089	3.52556
560000	3	Chr01_27560000_28120000	0.00960364	0.692276	103.297	0.513133	0.522948	2.79971	3.03971	3.89216	3.85367	3.60119	3.63361
520000	2	Chr01_28120000_28640000	0.0527885	0.522548	584.609	0.557298	0.566846	2.9643	3.14669	2.48005	2.50706	2.92187	3.01954
520000	2	Chr01_28640000_29160000	0.082625	0.643392	111.577	0.528042	0.537264	5.77344	5.84747	2.66111	2.67781	3.20943	3.10625
320000	2	Chr01_29160000_29480000	0.0316625	0.712541	91.0625	0.551989	0.559632	3.16242	2.89811	3.02525	3.13792	2.54125	2.55226
2320000	2	Chr01_29480000_31800000	0.059181	0.640624	117.753	0.522699	0.529556	4.97073	4.79999	3.04063	3.10235	3.63726	3.58317
600000	2	Chr01_31800000_32400000	0.10483	0.550295	124.056	0.520619	0.528597	3.5882	3.44205	2.78607	2.66613	4.43356	4.3602
840000	1	Chr01_32400000_33240000	0.06875	0.60496	65.6349	0.51843	0.523626	2.57496	2.58128	2.38397	2.46868	5.77422	5.5388
1400000	3	Chr01_33240000_34640000	0.000430435	0.822054	3.47826	0.459076	0.468151	1.77343	2.01782	3.77331	3.83863	3.37252	3.45276
400000	2	Chr01_34640000_35040000	0.04171	0.688183	23.7833	0.498563	0.510194	1.70258	1.86409	2.55602	2.61101	3.47191	3.21583
1600000	3	Chr01_35040000_36640000	0.005835	0.819036	12.3854	0.465238	0.469277	2.33415	2.40163	3.69851	3.70296	2.91261	2.9449
640000	2	Chr01_36640000_37280000	0.059525	0.634573	171.26	0.557856	0.56294	2.95197	2.8876	3.12051	3.40823	4.0686	3.88653
1560000	3	Chr01_37280000_38840000	0.0220065	0.712325	30.0893	0.500799	0.505298	2.11119	2.19733	3.13473	3.2287	3.58274	3.50622
560000	2	Chr01_38840000_39400000	0.019937	0.640307	23.8642	0.5153	0.525482	2.42693	2.54491	3.05376	2.92162	3.22301	3.18434
2480000	2	Chr01_39400000_41880000	0.0244609	0.746785	44.7171	0.489915	0.497138	2.42069	2.48516	2.89743	2.83212	3.39099	3.39509
1320000	2	Chr01_41880000_43200000	0.0332977	0.652973	52.5064	0.506005	0.513453	2.4292	2.44539	2.86834	2.77447	4.05152	3.90617
720000	2	Chr01_43200000_43920000	0.0889458	0.541432	195.208	0.560458	0.563354	7.26343	7.64904	2.38865	2.34433	5.25275	5.25748
720000	2	Chr01_43920000_44640000	0.142479	0.560431	264.194	0.52322	0.527521	5.04784	4.71515	3.15857	3.12865	4.10171	4.11975
920000	2	Chr01_44640000_45560000	0.0970935	0.605134	116.772	0.526268	0.533349	3.6974	3.71894	2.69986	2.66385	3.40383	3.40247
1720000	2	Chr01_45560000_47280000	0.0604947	0.712457	97.885	0.490426	0.497664	4.14694	3.95783	3.4518	3.43949	3.28888	3.32016
360000	2	Chr01_47280000_47640000	0.0374306	0.730086	61.8148	0.528986	0.533793	2.20894	2.37502	3.42318	3.30001	3.20262	2.98315
520000	2	Chr01_47640000_48160000	0.0278529	0.702473	38.1176	0.50604	0.511754	2.44992	2.55726	3.21989	3.25403	3.52744	3.48882
840000	2	Chr01_48160000_49000000	0.0223643	0.725073	14.5476	0.522939	0.530613	2.76979	2.86179	3.45961	3.32947	3.41919	3.45782
4760000	2	Chr01_49000000_53760000	0.039467	0.732396	79.5029	0.47928	0.485058	3.02687	2.99972	3.11089	3.16699	3.21532	3.19275
480000	3	Chr01_53760000_54240000	0.0109729	0.597873	13.7569	0.530686	0.538843	2.57979	2.69188	2.68825	2.92736	2.78798	2.97587
600000	2	Chr01_54240000_54840000	0.0996567	0.645465	76.3667	0.505371	0.510302	2.12119	2.39414	3.41991	3.41494	3.43637	3.3376
1640000	1	Chr01_54840000_56480000	0.18729	0.408847	330.029	0.507543	0.51296	12.0646	10.8653	2.45598	2.33913	5.28789	5.08327
800000	1	Chr01_56480000_57280000	0.256796	0.324611	801.804	0.448315	0.453573	19.3512	17.8261	1.71272	1.60955	8.02933	7.51401
560000	1	Chr01_57280000_57840000	0.187934	0.605341	151.006	0.515921	0.520957	4.29755	4.41263	5.63816	5.27078	6.01497	5.90697
520000	2	Chr01_57840000_58360000	0.0920346	0.691483	79.1218	0.520231	0.526505	4.44812	4.17432	3.01236	2.99455	4.0362	4.03075
1000000	2	Chr01_58360000_59360000	0.095423	0.617874	97.9167	0.534358	0.539748	3.208	3.65321	2.54606	2.56369	3.60498	3.75089
360000	2	Chr01_59360000_59720000	0.100661	0.593556	986.204	0.551367	0.55578	4.17667	4.09131	2.92674	2.95953	4.71341	4.68221
1480000	3	Chr01_59720000_61200000	0.0384027	0.723982	51.7095	0.485021	0.490914	2.10622	2.37378	3.68645	3.65509	4.84341	4.91552
600000	2	Chr01_61200000_61800000	0.0796567	0.531805	644.922	0.54994	0.553814	8.61172	7.36427	2.5123	2.37913	2.9357	2.90765
440000	2	Chr01_61800000_62240000	0.170857	0.461775	230.841	0.530456	0.536848	2.73972	2.60082	2.10352	2.15463	3.78943	3.9091
440000	2	Chr01_62240000_62680000	0.0777023	0.579834	107.795	0.542833	0.551872	4.68163	4.30039	3.03209	2.82557	3.11211	3.08089
1120000	2	Chr01_62680000_63800000	0.0788676	0.70408	90.1261	0.515685	0.521527	2.55909	2.61926	3.63851	3.52611	3.7854	3.90142
1000000	2	Chr01_63800000_64800000	0.066734	0.683799	130.64	0.496147	0.501995	2.34896	2.62554	3.44087	3.29046	3.89313	3.94856
1840000	2	Chr01_64800000_66640000	0.0335565	0.702409	43.3152	0.499833	0.508683	2.59537	2.66083	3.35504	3.25754	3.71523	3.67256
880000	2	Chr01_66640000_67520000	0.0741955	0.601201	168.053	0.536144	0.542604	3.37026	3.27742	2.71866	2.77596	3.19744	3.25928
720000	3	Chr01_67520000_68240000	0.0256056	0.616406	85.7917	0.535202	0.542485	1.84096	1.96396	3.03354	2.86431	2.8884	3.03657
1920000	3	Chr01_68240000_70160000	0.0156328	0.760335	16.2465	0.483689	0.489382	2.322	2.34492	3.36185	3.43319	3.704	3.687
1320000	2	Chr01_70160000_71480000	0.0445477	0.702647	34.1414	0.498897	0.504788	2.1353	2.17726	2.97119	2.99577	3.98567	3.90229
2000000	3	Chr01_71480000_73480000	0.0224395	0.722836	35.0367	0.496911	0.503694	2.11027	2.20745	3.21715	3.2083	3.56404	3.54985
2440000	3	Chr01_73480000_75920000	0.0156424	0.757266	13.6091	0.472281	0.477788	1.69671	1.87114	3.44295	3.38934	3.65342	3.59851
800000	2	Chr01_75920000_76720000	0.0592025	0.685989	84.5958	0.525939	0.533244	3.17921	3.11183	3.50984	3.49452	3.21212	3.29358
2400000	3	Chr01_76720000_79120000	0.0209804	0.802188	21.0472	0.464645	0.469818	1.38321	1.56273	3.5292	3.54128	3.20467	3.14437
400000	2	Chr01_79120000_79520000	0.03284	0.698005	9.04167	0.500099	0.507731	1.94702	2.11774	2.76365	3.044	3.46673	3.53617
360000	2	Chr01_79520000_79880000	0.0337059	0.690315	76.7451	0.556343	0.567503	1.997	2.12905	2.07764	2.15645	3.19741	3.27127
1520000	3	Chr01_79880000_81400000	0.00907697	0.749613	8.88377	0.449689	0.457849	1.29854	1.48891	3.14242	3.147	3.52865	3.62834
400000	2	Chr01_81400000_81800000	0.07114	0.546828	78.6	0.54973	0.553606	3.08264	2.885	2.75022	2.87136	3.02451	3.18934
840000	2	Chr01_81800000_82640000	0.0382286	0.608961	633.496	0.545807	0.553424	4.08821	3.81379	2.7173	2.73404	2.73585	2.78882
680000	2	Chr01_82640000_83320000	0.0890882	0.599494	176.142	0.531634	0.537243	4.02353	4.19354	3.52838	3.41671	3.37538	3.316
440000	3	Chr01_83320000_83760000	0.02185	0.798343	8.03788	0.475082	0.481451	1.36693	1.69867	4.37913	4.37792	3.03496	3.05249
720000	2	Chr01_83760000_84480000	0.0980806	0.589332	227.736	0.520541	0.522071	5.89843	5.69857	3.1176	3.17773	3.068	2.93072
240000	2	Chr01_84480000_84720000	0.032475	0.5073	175.014	0.529465	0.542084	3.07315	3.19251	2.60887	2.46011	3.41425	3.41206
720000	3	Chr01_84720000_85440000	0.0148097	0.78285	6.21296	0.467812	0.475537	2.00962	2.13574	3.61473	3.62851	3.62625	3.78024
1320000	2	Chr01_85440000_86760000	0.0228076	0.716787	50.6793	0.516704	0.519821	2.91975	2.92314	3.20827	3.31771	2.87531	2.81262
1000000	2	Chr01_86760000_87760000	0.045633	0.669532	58.4467	0.517908	0.528388	3.11758	3.31742	2.87892	2.98369	3.31422	3.34298
1000000	2	Chr01_87760000_88760000	0.026614	0.670267	22.27	0.499695	0.504237	1.98166	2.01816	2.96913	2.93068	4.06648	4.06901
1240000	2	Chr01_88760000_90000000	0.0378395	0.684842	45.6694	0.507716	0.513457	2.06545	2.09488	3.02166	3.04585	3.504	3.40517
920000	3	Chr01_90000000_90920000	0.0122725	0.848571	1273.79	0.476446	0.482207	2.20521	2.34903	4.01587	4.05744	3.19274	3.21046
1240000	2	Chr01_90920000_92160000	0.0443829	0.608853	71.7425	0.513733	0.519427	2.72094	2.88388	3.1452	3.1037	3.06842	3.0209
2160000	3	Chr01_92160000_94320000	0.0139708	0.754708	36.5108	0.486563	0.491294	1.4637	1.66052	3.17143	3.31622	2.97334	2.99544
840000	3	Chr01_94320000_95160000	0.00870952	0.827967	18.75	0.472685	0.478873	1.41881	1.70809	3.71701	3.7825	2.92058	2.97022
800000	2	Chr01_95160000_95960000	0.0282288	0.707416	30.0167	0.506042	0.514023	1.45842	1.69919	3.40044	3.28693	3.32128	3.23804
1240000	3	Chr01_95960000_97200000	0.0148952	0.762202	1.92473	0.475994	0.481387	1.48866	1.68369	3.20787	3.32271	3.45089	3.45467
440000	2	Chr01_97200000_97640000	0.0523659	0.547905	108.182	0.561921	0.575624	3.04547	2.95369	2.00293	2.044	2.93542	2.75617
1160000	2	Chr01_97640000_98800000	0.039886	0.692953	53.8363	0.514685	0.522292	2.31748	2.30946	3.32582	3.31961	3.19007	3.16327
440000	3	Chr01_98800000_99240000	0.00100227	0.856623	0	0.451309	0.456087	1.33877	1.53235	4.09307	4.25993	3.26289	3.30929
1800000	3	Chr01_99240000_101040000	0.00748764	0.781054	3.53371	0.475037	0.479606	2.26538	2.54271	3.73717	3.77053	3.73082	3.52858
840000	3	Chr01_101040000_101880000	0.0193583	0.732958	271.163	0.507087	0.511029	2.23962	2.27542	3.32749	3.38391	3.14462	3.09003
560000	3	Chr01_101880000_102440000	0.0102696	0.763157	1.06548	0.461263	0.463111	1.32805	1.59355	3.81124	3.63599	3.84064	3.74333
1240000	3	Chr01_102440000_103680000	0.0297169	0.756768	8.83871	0.473643	0.476929	1.67001	1.81464	3.60121	3.6792	3.39335	3.49522
1640000	3	Chr01_103680000_105320000	0.00655276	0.801278	7.53374	0.453492	0.458654	1.22927	1.43778	3.63676	3.63359	3.05499	3.01051
480000	2	Chr01_105320000_105800000	0.028975	0.754404	75.4444	0.500986	0.50708	3.92521	3.80934	4.14685	4.17931	3.03795	2.92568
2640000	3	Chr01_105800000_108440000	0.0109027	0.78933	26.4205	0.468344	0.475615	1.91053	2.00101	3.58316	3.64397	2.98107	2.94136
920000	3	Chr01_108440000_109360000	0.0194163	0.747683	78.9167	0.480812	0.4874	1.59254	1.79185	3.7022	3.65304	2.81085	2.8555
480000	3	Chr01_109360000_109840000	0.0011617	0.858657	0.170213	0.462769	0.471938	1.20653	1.47915	4.04103	4.10443	3.01273	2.98883
600000	2	Chr01_109840000_110440000	0.0474817	0.626575	54.6	0.498735	0.502997	2.20102	2.31865	3.19128	3.29418	2.58521	2.72739
560000	3	Chr01_110440000_111000000	0.0507375	0.745927	90.3095	0.491865	0.495416	3.57711	3.43856	3.71291	3.83946	3.11531	3.0192
760000	3	Chr01_111000000_111760000	0.0152368	0.82117	5.00439	0.443321	0.445121	1.44213	1.7012	4.04326	4.04534	2.92494	2.83946
520000	3	Chr01_111760000_112280000	0.0398077	0.806363	31.3205	0.45112	0.454994	1.89221	1.9953	3.95172	4.0371	3.01357	2.88478
3040000	3	Chr01_112280000_115320000	0.0289949	0.751778	43.101	0.475557	0.480971	2.24624	2.57093	3.68399	3.69229	2.86752	2.84988
2760000	3	Chr01_115320000_118080000	0.010385	0.800781	12.8577	0.470617	0.478186	1.91176	2.20583	3.92427	3.88645	2.98233	3.01242
1320000	3	Chr01_118080000_119400000	0.00686061	0.774697	9.81061	0.492289	0.497794	1.70435	1.93841	3.87655	3.83145	3.5525	3.44314
1560000	3	Chr01_119400000_120960000	0.0163426	0.804751	641.084	0.466464	0.472314	2.16113	2.33172	3.97357	3.9699	2.99958	2.96477
480000	2	Chr01_120960000_121440000	0.0352729	0.556629	248.257	0.538446	0.542744	3.67762	4.15463	2.78803	2.67951	2.80256	2.73814
440000	3	Chr01_121440000_121880000	0.0224864	0.802484	32.2348	0.480685	0.48776	3.14587	3.06515	4.5026	4.75521	3.21813	3.24385
5080000	3	Chr01_121880000_126960000	0.00969545	0.798922	26.268	0.467627	0.473322	2.12864	2.21768	3.81583	3.88889	2.945	2.98239
1400000	3	Chr01_126960000_128360000	0.00890429	0.780381	2.62857	0.473078	0.476592	1.21109	1.45412	3.43493	3.49431	2.53945	2.57607
1000000	2	Chr01_128360000_129360000	0.045304	0.72074	161.637	0.52104	0.52648	3.04344	3.635	3.74565	3.85799	2.97941	2.9483
640000	2	Chr01_129360000_130000000	0.0227359	0.770031	41.1875	0.487438	0.494561	2.49824	2.57147	3.82112	3.79113	3.30816	3.18832
480000	3	Chr01_130000000_130480000	0.00568958	0.749427	1.49306	0.476791	0.483027	1.44401	1.65518	3.98245	3.8664	2.91427	2.86073
2280000	3	Chr01_130480000_132760000	0.0349298	0.770865	43.0716	0.462319	0.468156	1.53181	1.66466	3.28433	3.30394	2.76713	2.72783
600000	3	Chr01_132760000_133360000	0.0185833	0.791513	30.1556	0.494909	0.499942	2.22027	2.41463	4.04022	3.89301	2.96633	2.88266
680000	2	Chr01_133360000_134040000	0.0269544	0.746684	108.118	0.505946	0.512965	4.14888	3.99727	3.45572	3.38714	2.8255	2.73404
3640000	3	Chr01_134040000_137680000	0.00448159	0.837131	7.54579	0.442313	0.446948	1.25162	1.45105	3.57194	3.53746	2.66158	2.59026
1560000	3	Chr01_137680000_139240000	0.00538782	0.795773	8.83761	0.488716	0.496735	1.85453	2.06761	3.68458	3.67187	3.02006	3.00108
1040000	3	Chr01_139240000_140280000	0.00236442	0.732624	23.7404	0.486103	0.491555	2.76002	2.71154	3.0217	2.96533	2.65936	2.68119
400000	3	Chr01_140280000_140680000	0.001205	0.815632	0	0.459702	0.467163	0.912888	1.09604	2.89956	2.84053	2.29276	2.25863
880000	3	Chr01_140680000_141560000	0.00255	0.728442	7.07955	0.489369	0.496556	1.27528	1.41661	3.21409	3.21148	2.5467	2.51071
440000	3	Chr01_141560000_142000000	0.0203907	0.788209	32.5814	0.486836	0.491326	1.9618	2.16112	3.45706	3.5371	2.64645	2.59882
1040000	3	Chr01_142000000_143040000	0.0309231	0.812767	17.875	0.452215	0.457114	1.71192	1.93205	3.69927	3.75116	2.80034	2.75316
1560000	3	Chr01_143040000_144600000	0.0144385	0.800924	10.8226	0.468443	0.473914	1.74834	1.95777	3.95314	3.90557	2.73871	2.78944
1240000	3	Chr01_144600000_145840000	0.0319782	0.732109	83.9247	0.466338	0.47036	2.59811	2.58674	3.27621	3.43681	2.72514	2.63233
1040000	3	Chr01_145840000_146880000	0.0152269	0.741492	3.47756	0.47261	0.476115	1.75902	1.88672	3.19295	3.30037	2.59844	2.54251
2560000	3	Chr01_146880000_149440000	0.021443	0.797399	48.6574	0.476627	0.481732	1.95607	2.11954	3.65845	3.65569	2.80846	2.74301
3280000	3	Chr01_149440000_152720000	0.00482462	0.834387	49.2092	0.457182	0.46112	1.81527	2.16423	3.74567	3.79222	2.79208	2.83859
1280000	3	Chr01_152720000_154000000	0.00646953	0.84918	0	0.433051	0.438673	1.12915	1.40332	3.68862	3.65144	2.70828	2.76496
640000	3	Chr01_154000000_154640000	0.0102344	0.745809	39.2448	0.505807	0.513823	2.69977	2.82003	3.58067	3.62966	2.83684	2.83945
6400000	3	Chr01_154640000_161040000	0.00950424	0.816346	13.9309	0.476725	0.482343	1.93603	2.1354	3.62026	3.58759	2.90679	2.94933
1880000	3	Chr01_161040000_162920000	0.00887754	0.817286	35.3725	0.472568	0.477353	1.59479	1.77558	3.68439	3.63942	2.85261	2.7855
1360000	3	Chr01_162920000_164280000	0.0339993	0.80682	52.8064	0.475442	0.479504	2.0433	2.2471	4.13699	4.11814	2.96818	3.0436
960000	2	Chr01_164280000_165240000	0.0263042	0.663068	162.128	0.515403	0.521208	3.12303	3.04356	2.90873	2.96852	3.14755	3.12897
680000	3	Chr01_165240000_165920000	0.0229397	0.835787	18.4902	0.446509	0.454457	1.27464	1.49714	3.36498	3.34253	2.45364	2.49958
680000	2	Chr01_165920000_166600000	0.100043	0.696549	85.4069	0.481893	0.484734	3.39258	3.3085	3.51682	3.44553	2.80703	2.87904
1040000	3	Chr01_166600000_167640000	0.00685192	0.84183	7.57372	0.444438	0.453	1.16924	1.45524	3.7482	3.74566	2.66972	2.73427
920000	2	Chr01_167640000_168560000	0.0461435	0.723752	128.04	0.513566	0.517468	3.16077	3.13139	3.35451	3.295	2.98047	2.93728
1760000	3	Chr01_168560000_170320000	0.0125562	0.795465	22.7292	0.45912	0.465996	1.94914	2.10578	3.625	3.62659	2.62868	2.71544
960000	3	Chr01_170320000_171280000	0.0160396	0.791714	3.01042	0.469634	0.476838	1.4153	1.70133	3.5478	3.54373	3.15567	3.17013
1360000	3	Chr01_171280000_172640000	0.0115618	0.74691	39.5637	0.493223	0.498066	2.53047	2.87426	3.75375	3.68128	2.90146	2.89632
760000	2	Chr01_172640000_173400000	0.0783276	0.705876	48.9561	0.516613	0.523913	3.9834	3.87704	3.35332	3.44597	2.95222	2.84437
880000	2	Chr01_173400000_174280000	0.0182648	0.742353	62.2992	0.506395	0.511228	2.33154	2.44866	3.82992	3.89419	3.19486	3.09695
400000	2	Chr01_174280000_174680000	0.0230625	0.692617	63.0667	0.506664	0.511552	3.51959	3.43347	3.24311	3.37685	2.85709	3.03414
600000	3	Chr01_174680000_175280000	0.00506833	0.809885	25.8833	0.488762	0.496783	4.7616	4.53293	3.26022	3.28631	2.77114	2.74368
2160000	3	Chr01_175280000_177440000	0.00599302	0.76427	15.5969	0.464482	0.469274	1.43994	1.65002	3.66473	3.70567	3.05564	3.03836
1280000	2	Chr01_177440000_178720000	0.0356844	0.779088	1312.19	0.491214	0.496084	5.17238	4.85892	3.7493	3.66261	2.90831	2.83479
320000	2	Chr01_178720000_179040000	0.0972781	0.584406	1112.54	0.519995	0.530674	5.54705	5.37371	2.89234	2.67437	5.94197	5.95182
880000	2	Chr01_179040000_179920000	0.0248955	0.675048	7.15909	0.513856	0.522742	2.07144	2.25999	3.27708	3.38683	3.83628	3.74818
440000	2	Chr01_179920000_180360000	0.0629395	0.556519	799.225	0.517855	0.522727	3.95736	3.88019	2.84362	2.86547	4.23072	4.29644
520000	2	Chr01_180360000_180880000	0.0860451	0.60122	157.562	0.520391	0.523636	3.38263	3.41075	3.08595	3.01417	3.70173	3.62196
720000	2	Chr01_180880000_181600000	0.0345347	0.72854	35.9861	0.492471	0.494212	1.72081	1.91877	3.24052	3.17362	4.08515	4.10391
560000	3	Chr01_181600000_182160000	0.0529125	0.832693	44.3036	0.478729	0.483024	2.13984	2.44443	4.15726	4.17461	3.13135	3.11946
1360000	3	Chr01_182160000_183520000	0.0307757	0.751653	20.7525	0.483432	0.48763	2.66237	2.70585	3.82591	3.90687	3.31402	3.20679
1800000	3	Chr01_183520000_185320000	0.0128899	0.795264	29.4425	0.477598	0.482313	1.62551	1.86577	3.46201	3.46776	2.7935	2.8007
1080000	3	Chr01_185320000_186400000	0.0140213	0.797035	8.62963	0.461631	0.466018	2.5727	3.16697	3.70657	3.71058	2.90393	2.93492
680000	2	Chr01_186400000_187080000	0.0265706	0.651122	59.2255	0.510205	0.515807	3.45771	3.51032	3.85917	3.78827	3.20427	3.13336
2480000	3	Chr01_187080000_189560000	0.00823347	0.804928	28.3239	0.47549	0.479357	2.31399	2.39185	3.76946	3.75162	2.94497	2.96274
1760000	2	Chr01_189560000_191320000	0.13172	0.481428	446.446	0.534257	0.54013	7.01348	6.51398	2.11178	2.06724	2.80449	2.74226
840000	2	Chr01_191320000_192160000	0.0438024	0.740845	108.855	0.541817	0.547879	2.6211	2.74476	3.29776	3.35048	3.28367	3.33011
1520000	1	Chr01_192160000_193680000	0.184862	0.469139	435.106	0.51172	0.517265	5.87335	5.42411	2.44453	2.42903	4.71855	4.54429
560000	2	Chr01_193680000_194240000	0.107713	0.462759	457.089	0.556748	0.562691	5.24098	4.7697	1.92339	1.91973	2.2992	2.3009
760000	2	Chr01_194240000_195000000	0.163904	0.586312	408.311	0.545398	0.551134	4.6302	4.33113	2.84419	2.86672	2.98428	2.96516
1120000	2	Chr01_195000000_196120000	0.0407009	0.798281	174.842	0.513395	0.518019	6.73214	6.25547	3.63675	3.67013	3.38741	3.32966
1080000	2	Chr01_196120000_197200000	0.085113	0.614368	88.392	0.516549	0.521635	6.06853	5.81384	2.93676	2.78875	3.61045	3.49605
1160000	2	Chr01_197200000_198360000	0.0585184	0.611499	209.257	0.532502	0.540635	7.26033	6.6189	2.81453	2.91821	3.7533	3.7127
560000	2	Chr01_198360000_198920000	0.0921232	0.643868	102.893	0.516758	0.528549	6.38751	6.09348	3.08122	3.01722	3.97558	3.80687
400000	2	Chr01_198920000_199320000	0.184197	0.508428	304.4	0.509921	0.517992	5.41255	5.03649	2.32371	2.31522	2.73127	2.71178
1320000	2	Chr01_199320000_200640000	0.0488689	0.62408	131.045	0.520264	0.528797	4.61875	4.39898	3.27165	3.13295	3.67163	3.74045
520000	1	Chr01_200640000_201160000	0.0450019	0.583467	81.9423	0.505978	0.50894	2.72984	2.57572	2.42899	2.50659	6.66454	6.54356
600000	2	Chr01_201160000_201760000	0.100868	0.564161	409.96	0.504734	0.507688	9.36682	8.25852	2.60205	2.75303	3.57986	3.73897
1000000	2	Chr01_201760000_202760000	0.070259	0.585188	300.75	0.534169	0.540144	5.02972	4.63425	3.20464	3.10529	3.42893	3.39129
1080000	2	Chr01_202760000_203840000	0.0665236	0.611431	100.377	0.516767	0.524263	5.06447	5.17806	2.98778	2.97115	3.44665	3.39196
1560000	3	Chr01_203840000_205400000	0.0229122	0.698961	84.5406	0.481347	0.487442	2.54898	2.67221	3.3476	3.30196	3.10859	3.22754
920000	2	Chr01_205400000_206320000	0.0242424	0.642412	49.1848	0.519387	0.527605	2.29994	2.33553	2.99047	2.8464	3.3418	3.31662
320000	2	Chr01_206320000_206640000	0.0238875	0.604378	49.2604	0.528334	0.532636	3.33977	3.16511	2.74177	2.67745	4.06525	3.84749
840000	1	Chr01_206640000_207480000	0.0501133	0.658529	466.426	0.523625	0.531057	4.86346	4.69642	2.61054	2.68883	5.63299	5.48681
1000000	2	Chr01_207480000_208480000	0.073334	0.611242	120.773	0.50909	0.516709	4.82264	4.97399	3.73135	3.7573	4.35288	4.2792
800000	2	Chr01_208480000_209280000	0.0764886	0.573325	245.489	0.515491	0.520861	6.31863	5.90959	2.7766	2.71859	3.71825	3.50756
1080000	2	Chr01_209280000_210360000	0.0849009	0.665409	211.969	0.507298	0.512965	3.94108	3.81587	3.83353	3.75898	3.15596	3.17403
560000	2	Chr01_210360000_210920000	0.0619911	0.707441	138.28	0.488913	0.493754	3.09282	3.19782	3.15409	3.26096	2.83765	2.69042
1440000	2	Chr01_210920000_212360000	0.0552944	0.59459	102.769	0.549933	0.555015	4.22616	4.01746	2.76767	2.75041	2.80688	2.74078
2160000	2	Chr01_212360000_214520000	0.0226611	0.714126	95.3025	0.500696	0.505567	2.87857	2.79361	3.67194	3.6224	3.01773	2.9732
1720000	3	Chr01_214520000_216240000	0.00747294	0.873959	5.11176	0.43809	0.442542	1.43886	1.70369	4.07774	4.14102	3.0253	3.09297
720000	2	Chr01_216240000_216960000	0.0613333	0.688474	86.2361	0.553568	0.55778	3.51938	3.4076	3.45664	3.35448	3.0968	3.01182
840000	3	Chr01_216960000_217800000	0.0239098	0.791913	58.5732	0.499694	0.50341	2.13468	2.34158	3.74876	3.71914	2.96723	2.94117
2000000	3	Chr01_217800000_219800000	0.0182855	0.721612	10.3717	0.480751	0.484729	1.52926	1.71538	3.7449	3.8104	3.57959	3.59173
1000000	3	Chr01_219800000_220800000	0.01223	0.6798	7.68667	0.514543	0.519355	1.75686	1.90958	3.0661	3.21578	2.83659	2.93393
880000	2	Chr01_220800000_221680000	0.0175239	0.670049	55.3182	0.513102	0.51956	4.10314	3.96101	3.43419	3.58109	3.64424	3.6275
520000	2	Chr01_221680000_222200000	0.0303712	0.677823	55.9936	0.504434	0.507975	2.80071	2.81876	3.62255	3.78668	3.51642	3.66613
360000	2	Chr01_222200000_222560000	0.0712694	0.678389	82.2963	0.528097	0.530779	6.43816	6.01544	2.73016	2.82751	2.87293	2.89714
1480000	3	Chr01_222560000_224040000	0.0148399	0.804161	20.5293	0.468084	0.473398	1.72514	1.89058	3.46438	3.5864	3.00553	2.98804
440000	2	Chr01_224040000_224480000	0.0249409	0.639739	25.7576	0.528689	0.532996	1.90532	1.97421	2.57954	2.68376	3.50024	3.62842
720000	3	Chr01_224480000_225200000	0.0295042	0.798008	45.0463	0.472121	0.478103	2.94475	3.23146	3.63658	3.7782	2.95535	2.92544
680000	2	Chr01_225200000_225880000	0.0415941	0.703896	110.975	0.516423	0.519259	3.86707	3.6764	3.40041	3.49014	2.86632	2.7652
520000	2	Chr01_225880000_226400000	0.0878538	0.621337	1671.47	0.495753	0.502086	4.14909	3.96551	2.77315	2.81945	2.98417	2.83934
840000	2	Chr01_226400000_227240000	0.0711512	0.651264	274.786	0.521303	0.529093	5.40564	5.22306	3.04919	2.92753	3.36764	3.34885
760000	2	Chr01_227240000_228000000	0.0351382	0.665195	174.693	0.506306	0.511742	5.92044	5.39395	3.64426	3.70641	3.51484	3.48562
520000	2	Chr01_228000000_228520000	0.0317481	0.680548	49.8077	0.522649	0.526083	2.54315	2.7543	3.09935	3.05439	3.84616	3.64424
3280000	2	Chr01_228520000_231800000	0.0492752	0.691897	102.124	0.495794	0.50342	3.41193	3.35384	3.34001	3.30038	3.09259	3.08693
1480000	2	Chr01_231800000_233280000	0.0400811	0.705793	223.473	0.526545	0.531031	4.52536	4.27001	3.20659	3.232	3.06458	2.96926
600000	3	Chr01_233280000_233880000	0.013039	0.80771	0.468927	0.455472	0.463596	1.41146	1.65824	3.94203	4.09736	3.61032	3.47519
560000	2	Chr01_233880000_234440000	0.0655679	0.673561	515.75	0.495241	0.499378	3.41292	3.37252	3.80466	3.75094	3.19134	3.16034
640000	2	Chr01_234440000_235080000	0.0593078	0.741387	39.1771	0.514758	0.518157	4.7162	4.53845	3.54495	3.6481	3.32436	3.47131
840000	2	Chr01_235080000_235920000	0.0442464	0.649863	89.9127	0.529047	0.536364	2.52993	2.6691	3.31461	3.16616	3.41734	3.42548
1040000	3	Chr01_235920000_236960000	0.0320837	0.729897	44.7788	0.46716	0.472437	2.3093	2.43513	3.58051	3.53839	3.03953	2.99963
360000	2	Chr01_236960000_237320000	0.0640306	0.664794	93.5463	0.486741	0.495018	3.87404	3.6507	3.77638	3.85904	3.30107	3.42305
880000	3	Chr01_237320000_238200000	0.0456898	0.757413	85.6402	0.473623	0.47861	1.87638	2.03438	3.17344	3.2751	3.6046	3.4775
1440000	3	Chr01_238200000_239640000	0.0138424	0.70211	15.6296	0.513385	0.518241	2.08004	2.1484	3.03249	3.04568	2.7548	2.84308
600000	3	Chr01_239640000_240240000	0.044335	0.789545	242.144	0.468128	0.473531	2.7338	2.73722	4.33339	4.23336	3.29375	3.45439
560000	3	Chr01_240240000_240800000	0.0280286	0.768498	29.8631	0.475214	0.476259	2.15427	2.2049	3.77964	3.77208	3.59473	3.56581
3480000	3	Chr01_240800000_244280000	0.0158991	0.746863	33.057	0.469306	0.475177	2.41091	2.47995	3.41214	3.47766	3.59545	3.55207
480000	3	Chr01_244280000_244760000	0.0219292	0.724933	19.9931	0.470996	0.478918	1.61825	1.81142	3.20113	3.55308	3.3582	3.35845
720000	3	Chr01_244760000_245480000	0.000420833	0.797162	0	0.439859	0.443886	1.21843	1.47539	3.57191	3.54287	2.97011	2.91261
720000	2	Chr01_245480000_246200000	0.0222958	0.8015	70.6019	0.500787	0.50387	3.58619	3.51485	3.79705	3.97916	3.25266	3.16384
1240000	1	Chr01_246200000_247440000	0.115758	0.455019	295.266	0.523093	0.52907	6.53125	5.96504	2.23907	2.2648	5.58648	5.41133
3240000	2	Chr01_247440000_250680000	0.0145497	0.729726	57.0052	0.478324	0.483348	3.29015	3.17084	4.1312	3.99475	4.44444	4.38731
1280000	1	Chr01_250680000_251960000	0.17903	0.474398	178.722	0.484368	0.485967	7.14162	6.39302	2.02407	2.22333	4.18262	4.09827
3000000	1	Chr01_251960000_254960000	0.0951351	0.527013	362.988	0.530815	0.53907	7.92509	7.28392	2.52363	2.48951	4.14853	4.10696
520000	2	Chr01_254960000_255480000	0.132252	0.55415	212.91	0.516278	0.523318	8.37659	7.64804	3.83637	3.89245	4.53402	4.43973
640000	1	Chr01_255480000_256120000	0.180164	0.422903	549.917	0.48533	0.489994	6.90675	6.45136	1.78649	1.72292	7.33749	7.17437
600000	1	Chr01_256120000_256720000	0.202172	0.33435	265.261	0.446929	0.453477	12.3687	11.1103	2.03907	1.84588	11.6102	10.8755
960000	2	Chr01_256720000_257680000	0.050001	0.611758	49.816	0.512935	0.519488	6.22896	5.74327	2.5067	2.58539	3.42019	3.41263
880000	1	Chr01_257680000_258560000	0.240855	0.404552	354.345	0.481352	0.487528	13.4785	12.4031	1.91245	1.92226	4.97621	4.72849
600000	1	Chr01_258560000_259160000	0.155929	0.368766	316.39	0.506757	0.513363	10.7993	10.0872	2.15554	2.17436	7.66019	7.28828
7440000	2	Chr01_259160000_266600000	0.0639155	0.747287	121.761	0.465635	0.470508	4.07363	4.0855	4.15641	4.17354	3.59715	3.54605
1040000	2	Chr01_266600000_267640000	0.0209845	0.747792	118.113	0.491995	0.496816	2.62539	2.5869	3.86148	3.9889	3.35287	3.36519
3480000	3	Chr01_267640000_271120000	0.00693444	0.79636	40.1984	0.460364	0.464942	1.71742	1.84228	3.22202	3.18869	3.00538	2.97255
520000	3	Chr01_271120000_271640000	0.0259038	0.747552	7.11538	0.50086	0.509977	2.4725	2.48888	3.17219	3.19051	2.94442	2.8477
3400000	2	Chr01_271640000_275040000	0.0369748	0.698726	81.4267	0.488615	0.49494	2.60403	2.74415	3.32396	3.29026	3.33573	3.28653
600000	2	Chr01_275040000_275640000	0.0584847	0.616229	68.9209	0.498928	0.501913	1.8199	2.1662	2.87578	2.9327	3.12074	3.06916
1360000	3	Chr01_275640000_277000000	0.0154463	0.781069	17.0771	0.46278	0.467483	1.37185	1.57498	3.76138	3.65369	3.0968	3.13281
720000	2	Chr01_277000000_277720000	0.0210423	0.763431	60.5681	0.482729	0.48581	3.1052	3.19287	3.3104	3.49759	3.26269	3.26952
520000	2	Chr01_277720000_278240000	0.0180058	0.684538	455.558	0.509583	0.517071	3.10156	3.00429	3.83731	3.77883	3.15112	3.07647
1800000	3	Chr01_278240000_280040000	0.0300383	0.719652	14.9441	0.475283	0.48096	2.11815	2.24102	3.20228	3.21587	3.35037	3.36024
2520000	3	Chr01_280040000_282560000	0.0254372	0.67514	12.3441	0.474868	0.483942	1.72869	1.82365	2.76723	2.83205	2.72939	2.77039
840000	2	Chr01_282560000_283400000	0.0338536	0.776175	32.381	0.486903	0.49175	2.66831	2.79813	3.40874	3.43311	4.69213	4.52873
1200000	3	Chr01_283400000_284600000	0.016525	0.777554	28.7167	0.469763	0.47509	1.66074	1.89752	3.71429	3.66497	3.39309	3.39939
520000	2	Chr01_284600000_285120000	0.0705098	0.697159	54.7974	0.513477	0.515849	2.70646	2.80034	3.35341	3.23566	3.17886	3.2039
2000000	3	Chr01_285120000_287120000	0.0157186	0.732051	12.7102	0.48311	0.487572	1.27419	1.51328	3.0624	2.98002	3.13043	3.20745
640000	2	Chr01_287120000_287760000	0.0707766	0.667944	89.2396	0.511231	0.517456	2.04468	2.13851	2.65804	2.62499	2.68338	2.58409
1640000	3	Chr01_287760000_289400000	0.00712454	0.830271	0.159509	0.440271	0.443573	1.28202	1.486	3.19489	3.26078	3.11373	3.06933
520000	3	Chr01_289400000_289920000	0.0098	0.678538	4.12821	0.474116	0.481008	2.90078	2.79746	3.15302	2.95004	3.65446	3.59096
560000	3	Chr01_289920000_290480000	0.00267857	0.675507	10.7738	0.50015	0.507706	2.87688	2.81838	3.23354	3.28654	3.68885	3.31652
600000	3	Chr01_290480000_291080000	0.0173898	0.74182	1952.2	0.494352	0.499816	2.67094	2.68446	3.23204	3.08326	2.70926	2.6679
1280000	3	Chr01_291080000_292360000	0.0108008	0.761748	343.768	0.494591	0.500047	2.2809	2.44697	3.87082	3.87648	3.26018	3.22393
560000	2	Chr01_292360000_292920000	0.0968357	0.679316	28.7738	0.509273	0.517266	1.82704	2.02266	3.15072	3.2564	3.5554	3.62401
1160000	3	Chr01_292920000_294080000	0.0242121	0.733277	103.98	0.493406	0.496491	2.16938	2.3345	3.49737	3.46533	4.57757	4.44101
520000	2	Chr01_294080000_294600000	0.0496923	0.646879	66.6667	0.493727	0.49761	3.3737	3.14091	2.55143	2.52935	4.50915	4.4016
1320000	2	Chr01_294600000_295920000	0.0307795	0.611344	128.381	0.5195	0.521927	3.07405	2.97128	3.05127	2.98059	4.20583	4.18869
1000000	3	Chr01_295920000_296920000	0.0080101	0.678692	35.064	0.513584	0.51854	2.40969	2.4389	3.06198	3.14081	3.60711	3.50009
1320000	3	Chr01_296920000_298240000	0.0120523	0.690027	2.9798	0.500256	0.505801	1.61825	1.72595	2.78563	2.74448	4.68446	4.6595
2160000	2	Chr01_298240000_300400000	0.0342967	0.752197	44.7944	0.495685	0.502606	2.58189	2.63425	3.06614	3.06667	3.82241	3.71507
1160000	3	Chr01_300400000_301560000	0.0220431	0.800452	15.7385	0.468607	0.476236	1.74341	1.88759	3.67579	3.61785	3.50227	3.61448
1240000	2	Chr01_301560000_302800000	0.0312363	0.707152	80.9892	0.497704	0.504667	3.1442	3.29866	3.22058	3.30322	2.94173	2.88705
840000	2	Chr01_302800000_303640000	0.0825476	0.691026	73.5079	0.512938	0.519042	3.20829	3.2535	3.22067	3.23052	3.16791	2.95257
1920000	3	Chr01_303640000_305560000	0.0146818	0.77631	13.599	0.492186	0.498109	2.52496	2.6073	3.13367	3.08837	3.3627	3.2583
600000	2	Chr01_305560000_306160000	0.0423458	0.649156	154.062	0.535346	0.541968	5.86238	5.6391	2.81746	2.79631	3.71062	3.41903
2560000	3	Chr01_306160000_308720000	0.0318251	0.671335	12.4275	0.479546	0.487286	2.1127	2.24398	3.01506	3.05848	3.62651	3.58164
480000	2	Chr01_308720000_309200000	0.0603896	0.623983	29.4375	0.523284	0.533831	2.02108	2.21721	3.10708	3.21232	4.47027	4.42776
440000	2	Chr01_309200000_309640000	0.0831364	0.608509	129.409	0.556419	0.561369	4.01034	3.61849	2.45495	2.28953	3.44076	3.26484
800000	2	Chr01_309640000_310440000	0.0298747	0.658195	53.1941	0.486595	0.489738	3.74029	3.76535	2.74801	2.74443	5.66054	5.5205
1560000	3	Chr01_310440000_312000000	0.0202065	0.71064	28.5087	0.497843	0.502519	2.90382	3.02367	2.91503	2.92718	3.55376	3.46599
920000	2	Chr01_312000000_312920000	0.0497989	0.726346	35.8043	0.493204	0.503251	3.30066	3.31349	3.0189	3.04612	3.76338	3.85531
400000	2	Chr01_312920000_313320000	0.0706675	0.635042	291.383	0.53678	0.547359	6.96781	6.06643	2.79509	2.97371	4.11719	4.25065
1120000	2	Chr01_313320000_314440000	0.0954973	0.521071	223.11	0.532659	0.538077	4.97541	4.68453	2.28929	2.34979	3.93486	3.82842
1000000	2	Chr01_314440000_315440000	0.088292	0.56189	70.74	0.547374	0.551121	5.54017	5.56555	2.6512	2.65248	5.73453	5.51064
2200000	2	Chr01_315440000_317640000	0.0393414	0.740336	20.7697	0.490528	0.499453	2.37999	2.42183	2.87621	2.83074	4.80192	4.72098
880000	2	Chr01_317640000_318520000	0.0463068	0.727922	36.7614	0.429222	0.436463	2.28028	2.36207	2.7614	2.77316	5.21003	5.30581
560000	2	Chr01_318520000_319080000	0.0540411	0.689602	145.845	0.494083	0.499802	3.7987	3.68155	2.79017	2.85031	5.16951	5.10621
1360000	1	Chr01_319080000_320440000	0.0589272	0.60045	81.402	0.545654	0.552959	4.50364	4.2734	2.59938	2.50934	7.49543	7.2609
1840000	2	Chr01_320440000_322280000	0.061113	0.641974	91.9511	0.505514	0.512154	4.10986	3.99876	2.94307	2.96596	3.57357	3.46284
5400000	2	Chr01_322280000_327680000	0.0987496	0.646457	148.3	0.467986	0.471718	5.43655	5.47373	3.81949	3.80426	4.61638	4.55092
1520000	1	Chr01_327680000_329200000	0.179569	0.53055	206.804	0.494095	0.502033	7.8478	7.4549	3.05833	3.09024	7.52451	7.14255
4000000	2	Chr01_329200000_333200000	0.109379	0.641102	357.832	0.452374	0.454376	5.77283	5.75522	5.54748	5.54746	6.24081	6.02088
1960000	2	Chr02_0_1960000	0.0651739	0.669561	431.079	0.479049	0.487703	4.00921	4.04175	4.2408	4.19005	4.50662	4.40311
480000	2	Chr02_1960000_2440000	0.0193333	0.624827	46.3611	0.492212	0.503139	3.14185	2.94611	3.46825	3.69612	3.96926	3.71762
1000000	2	Chr02_2440000_3440000	0.0452859	0.742017	87.3569	0.501411	0.507575	4.11051	4.69763	4.07854	3.98187	3.12098	3.19328
360000	2	Chr02_3440000_3800000	0.0249694	0.754503	39.287	0.511782	0.515095	2.56412	2.50852	3.78715	3.89808	3.15799	2.95297
560000	3	Chr02_3800000_4360000	0.00914	0.831571	134.539	0.481964	0.485761	2.99997	3.08107	4.04368	4.18953	2.96369	3.14193
1040000	2	Chr02_4360000_5400000	0.0316413	0.707387	12.9551	0.517116	0.522979	1.58964	1.77508	3.48066	3.36623	2.96971	2.89235
600000	2	Chr02_5400000_6000000	0.049225	0.74949	86.8389	0.522726	0.530431	4.43072	4.38767	3.07451	3.22096	3.52878	3.7106
480000	2	Chr02_6000000_6480000	0.0986687	0.576913	104.375	0.480741	0.48566	4.61589	4.31162	2.9894	2.96004	3.24046	3.09632
840000	2	Chr02_6480000_7320000	0.0374226	0.769498	119.532	0.491181	0.494588	4.07682	4.38431	4.23325	4.22614	3.347	3.32977
600000	2	Chr02_7320000_7920000	0.0884483	0.634582	322.667	0.497671	0.503764	4.16109	3.91112	3.6305	3.61391	3.74332	3.86057
400000	2	Chr02_7920000_8320000	0.0384925	0.682813	79.9667	0.538378	0.545566	5.55959	6.55495	3.32731	3.31714	3.04238	3.17637
3840000	3	Chr02_8320000_12160000	0.0223885	0.778856	484.628	0.478154	0.484821	3.15184	3.12706	3.8894	3.87468	3.20954	3.23964
720000	2	Chr02_12160000_12880000	0.0617958	0.749739	48.3944	0.496644	0.504751	4.85372	6.47504	4.22101	4.26214	3.79538	3.42382
1080000	3	Chr02_12880000_13960000	0.0160972	0.831249	116.429	0.485717	0.487723	3.60783	3.54248	4.72859	4.79993	3.22262	3.36466
400000	3	Chr02_13960000_14360000	0.009045	0.74659	42.5583	0.513604	0.518514	2.60173	2.81046	4.30141	4.17849	3.16936	3.23552
440000	3	Chr02_14360000_14800000	0.109673	0.757041	79.1818	0.494744	0.502628	1.93578	2.15446	4.17267	4.30982	3.35241	3.59944
480000	3	Chr02_14800000_15280000	0.0165979	0.753194	29.3958	0.463148	0.468113	1.42309	1.74583	3.69769	3.49235	3.07952	3.11952
880000	3	Chr02_15280000_16160000	0.0133295	0.784753	29.4432	0.463438	0.470576	2.12789	2.22841	3.90367	3.89391	3.60244	3.44571
2240000	3	Chr02_16160000_18400000	0.0150014	0.824106	45.7154	0.468462	0.475304	2.01556	2.19409	4.45559	4.48234	3.05719	3.06169
600000	2	Chr02_18400000_19000000	0.0309767	0.712547	159.7	0.523118	0.530719	3.88341	3.75289	3.90706	4.00688	3.90328	3.95528
1840000	2	Chr02_19000000_20840000	0.0242967	0.77508	81.7341	0.498236	0.503695	3.38522	3.35144	3.95061	4.02196	2.92005	2.87003
1280000	3	Chr02_20840000_22120000	0.0223523	0.807471	66.9375	0.469612	0.472094	2.34875	2.4909	4.30857	4.41816	3.2239	3.31555
2080000	3	Chr02_22120000_24200000	0.0271382	0.816116	56.504	0.460461	0.466568	1.9614	2.0692	4.32566	4.31983	3.00236	3.02443
600000	3	Chr02_24200000_24800000	0.0198633	0.762603	65.2	0.489612	0.497669	1.81198	1.92441	3.83003	3.82017	2.75213	2.75869
880000	3	Chr02_24800000_25680000	0.0211261	0.838418	47.1326	0.477213	0.482172	3.18321	3.68447	4.41628	4.57858	3.24905	3.13927
1000000	3	Chr02_25680000_26680000	0.014571	0.806179	22.0533	0.458831	0.464498	1.458	1.66217	4.29736	4.2891	2.9566	3.08383
1360000	3	Chr02_26680000_28040000	0.0252728	0.809851	24	0.468046	0.473947	2.33855	2.54164	4.31083	4.28878	3.07031	2.98849
3600000	3	Chr02_28040000_31640000	0.0105125	0.823733	22.5481	0.485913	0.492753	2.23961	2.41672	4.06766	4.03966	3.20258	3.21397
1840000	3	Chr02_31640000_33480000	0.020863	0.804972	108.536	0.451701	0.455662	2.97964	3.11562	3.94202	3.95782	3.04148	3.03838
920000	2	Chr02_33480000_34400000	0.0457609	0.702749	48.8116	0.508594	0.515031	2.46104	2.67971	3.37375	3.50828	2.82216	2.86575
2760000	3	Chr02_34400000_37160000	0.0290928	0.800467	78.4879	0.473634	0.480032	1.90349	2.10998	3.98624	3.8905	2.93855	2.99303
2000000	3	Chr02_37160000_39160000	0.0025815	0.837357	4.005	0.447193	0.451193	1.39091	1.66961	4.08881	4.08748	2.92968	2.97355
3000000	3	Chr02_39160000_42160000	0.0192557	0.76846	30.99	0.490037	0.495922	2.08826	2.26472	3.79576	3.94319	2.9704	3.03805
560000	3	Chr02_42160000_42720000	0.0194393	0.724339	16.6369	0.494641	0.497462	1.46292	1.6543	3.4425	3.4039	2.8247	2.8554
400000	3	Chr02_42720000_43120000	0.0065625	0.743008	85.6333	0.50952	0.516507	1.77899	1.97052	2.83381	2.98296	2.2779	2.24008
760000	2	Chr02_43120000_43880000	0.0482566	0.633474	54.4956	0.522308	0.527165	4.93541	4.75224	3.48215	3.30059	3.24172	3.32191
2240000	2	Chr02_43880000_46120000	0.0246462	0.722354	35.9357	0.492915	0.498995	2.84455	3.06907	3.52862	3.53166	2.93912	2.93557
640000	2	Chr02_46120000_46760000	0.0216234	0.730459	33.7865	0.500241	0.50524	2.21044	2.32732	3.83303	3.64199	2.94779	3.05982
2600000	3	Chr02_46760000_49360000	0.0197078	0.790445	21.2997	0.491195	0.496305	2.50331	2.55293	3.52555	3.62754	2.93473	2.94069
2080000	3	Chr02_49360000_51440000	0.00409758	0.836226	3.09501	0.459696	0.465231	1.37939	1.59131	3.87512	3.83199	2.852	2.93536
1440000	3	Chr02_51440000_52880000	0.0170806	0.84991	69.0208	0.464687	0.470891	2.07851	2.15732	3.96015	4.01643	2.93051	2.91143
800000	3	Chr02_52880000_53680000	0.0243875	0.772991	123.971	0.482254	0.486082	2.39842	2.43122	3.7902	3.87452	3.07121	3.07154
3720000	3	Chr02_53680000_57400000	0.00751801	0.83552	5.7948	0.451261	0.455159	1.51816	1.71361	3.7594	3.74728	3.01769	2.98647
1440000	3	Chr02_57400000_58840000	0.0097014	0.709863	33.5431	0.493477	0.497993	2.44525	2.63596	3.40849	3.42398	2.94254	2.9081
600000	2	Chr02_58840000_59440000	0.0404783	0.737442	120.461	0.535866	0.541561	4.65775	4.51929	3.85317	3.78738	3.00565	3.0331
920000	2	Chr02_59440000_60360000	0.0154891	0.70005	24.2899	0.520186	0.526254	2.52734	2.5647	3.5616	3.57985	3.30794	3.16806
400000	2	Chr02_60360000_60760000	0.03199	0.767312	74.5333	0.49939	0.503769	7.68723	7.56772	4.31124	4.46785	3.26265	3.31564
840000	2	Chr02_60760000_61600000	0.0299274	0.732569	32.0516	0.527941	0.533835	3.7154	3.67149	3.55137	3.46873	2.88695	2.81949
2400000	2	Chr02_61600000_64000000	0.0497179	0.670148	58.2472	0.493827	0.500005	2.83428	2.91953	4.79754	4.66825	3.68347	3.6187
1440000	3	Chr02_64000000_65440000	0.0225597	0.721118	47.8171	0.500046	0.505279	2.10681	2.29793	3.2389	3.33803	2.97288	2.93431
3080000	2	Chr02_65440000_68520000	0.0219763	0.712609	54.0952	0.507056	0.512736	2.50183	2.62387	3.60864	3.72506	3.1279	3.10855
440000	3	Chr02_68520000_68960000	0.00027907	0.819667	0.0465116	0.43688	0.445345	1.31612	1.52002	4.05219	4.10549	3.17665	3.22897
1280000	3	Chr02_68960000_70240000	0.022085	0.731406	57.9213	0.477496	0.484582	2.54216	2.57922	3.72752	3.74558	3.92133	3.83693
6120000	3	Chr02_70240000_76360000	0.0112585	0.793393	154.802	0.460398	0.465843	2.10373	2.20498	3.65519	3.65998	2.86707	2.88575
2960000	2	Chr02_76360000_79320000	0.0266198	0.720943	55.0205	0.506125	0.51176	2.47599	2.49286	3.56154	3.58424	2.92844	2.85168
440000	2	Chr02_79320000_79760000	0.0264886	0.687877	259.439	0.516287	0.518949	2.86197	3.08633	3.95898	3.90781	3.0485	2.88397
1440000	2	Chr02_79760000_81200000	0.0221611	0.728485	2865.93	0.495063	0.502524	2.689	2.69734	3.56315	3.53893	2.8857	2.85542
960000	2	Chr02_81200000_82160000	0.0338958	0.671267	43.1875	0.525766	0.5351	2.83423	2.94543	3.3776	3.33358	3.15821	3.09406
3360000	3	Chr02_82160000_85520000	0.0151461	0.745753	11.8707	0.487851	0.4956	2.01711	2.12003	3.19272	3.22275	2.92479	2.9112
1200000	2	Chr02_85520000_86720000	0.018185	0.700117	22.0944	0.510313	0.51614	2.76006	2.70152	3.24065	3.23019	3.02966	2.97617
840000	3	Chr02_86720000_87560000	0.00810482	0.749008	11.7631	0.496665	0.500997	2.02109	2.32551	3.57789	3.62216	3.08	3.03906
1280000	3	Chr02_87560000_88840000	0.00375118	0.738267	5.75591	0.475203	0.479828	1.8205	1.94727	3.35568	3.36307	2.79422	2.7937
1440000	2	Chr02_88840000_90280000	0.032207	0.721415	65.1049	0.499173	0.507853	2.80852	2.75584	3.16254	3.14249	3.27122	3.31101
720000	2	Chr02_90280000_91000000	0.0299569	0.65554	206.097	0.531242	0.538247	4.22144	3.94408	2.90571	3.0307	3.06009	3.01672
2320000	2	Chr02_91000000_93320000	0.0384887	0.679027	65.822	0.522267	0.529291	3.13815	3.24102	3.49272	3.42184	3.1985	3.19282
480000	3	Chr02_93320000_93800000	0.0126532	0.692968	70.3475	0.562301	0.568689	4.87171	4.63228	3.26588	3.30586	2.80319	2.74092
1040000	3	Chr02_93800000_94840000	0.0185892	0.758764	66.0686	0.487453	0.492924	2.12363	2.19853	3.48808	3.42764	4.40778	4.3449
1000000	3	Chr02_94840000_95840000	0.012929	0.67232	17.12	0.520134	0.527391	2.35626	2.43049	2.87521	3.04191	3.28522	3.26871
680000	2	Chr02_95840000_96520000	0.0607397	0.619413	52.3775	0.532413	0.538758	4.17097	3.9754	2.51578	2.40571	3.42187	3.46619
1520000	2	Chr02_96520000_98040000	0.0203125	0.648408	29.5789	0.519774	0.528056	2.10305	2.17857	2.89362	2.88271	3.30184	3.29067
1800000	3	Chr02_98040000_99840000	0.01739	0.805596	7.79815	0.475688	0.482533	1.74183	1.94095	3.52435	3.48433	2.88963	2.97825
2160000	3	Chr02_99840000_102000000	0.0165597	0.769911	23.4771	0.465041	0.471341	1.64825	1.80744	3.5417	3.49989	3.17844	3.0845
840000	2	Chr02_102000000_102840000	0.0470929	0.680433	786.103	0.519522	0.527899	4.43392	4.37145	3.43226	3.52798	3.07752	3.16131
520000	2	Chr02_102840000_103360000	0.0671808	0.6073	30.0769	0.520014	0.528001	7.50171	7.0054	2.93865	3.00316	3.09082	3.19869
800000	2	Chr02_103360000_104160000	0.0361975	0.613891	39.5105	0.537995	0.546651	3.68109	3.94559	3.44949	3.3173	4.07516	4.0748
720000	2	Chr02_104160000_104880000	0.0369917	0.663282	11.4537	0.51504	0.521537	1.78137	1.93221	2.67449	2.69035	3.65804	3.63022
720000	2	Chr02_104880000_105600000	0.0601361	0.687676	88.7222	0.514662	0.520692	4.51416	4.32886	3.38528	3.49848	3.58162	3.45756
520000	2	Chr02_105600000_106120000	0.0626885	0.555706	82.4936	0.52548	0.531695	4.00266	3.89933	3.00385	3.07288	4.47775	4.41362
600000	2	Chr02_106120000_106720000	0.019705	0.74116	35.1667	0.512269	0.520372	4.56905	4.41084	3.30805	3.34016	4.11819	4.16645
1040000	2	Chr02_106720000_107760000	0.0544231	0.767913	67.6282	0.490036	0.496008	4.07267	3.86613	3.77585	3.72147	3.35719	3.30083
520000	3	Chr02_107760000_108280000	0.0171596	0.775298	12.3974	0.510808	0.515847	2.04742	2.15581	3.55414	3.48314	2.91789	2.89941
920000	2	Chr02_108280000_109200000	0.0931652	0.600239	131.243	0.525984	0.532545	2.75389	2.78871	3.49426	3.46128	3.71993	3.61267
1040000	2	Chr02_109200000_110240000	0.0150587	0.750708	54.7436	0.495695	0.503637	3.17495	3.12684	3.74938	3.80873	3.69512	3.63901
880000	2	Chr02_110240000_111120000	0.0529659	0.714161	166.053	0.509776	0.518391	5.53643	5.36593	3.28518	3.13469	3.22402	3.11401
1320000	2	Chr02_111120000_112440000	0.0336288	0.638593	42.1843	0.492883	0.498439	2.511	2.66518	3.5356	3.62334	3.03378	3.22143
880000	2	Chr02_112440000_113320000	0.0265125	0.635043	138.485	0.55456	0.559567	6.63227	6.75624	2.87907	2.95043	4.18639	4.18892
840000	2	Chr02_113320000_114160000	0.0450071	0.646757	50.8333	0.524621	0.53282	3.03462	3.00337	3.09512	2.99241	3.60861	3.5258
400000	2	Chr02_114160000_114560000	0.140297	0.49737	449.275	0.556758	0.56383	5.86899	5.73253	2.159	2.17156	2.86875	2.95441
1160000	2	Chr02_114560000_115720000	0.0453871	0.630354	44.3477	0.520629	0.529843	3.01677	2.91164	2.93576	2.88299	4.59694	4.55387
1720000	2	Chr02_115720000_117440000	0.0282673	0.68002	53.6071	0.514462	0.522914	3.15137	3.31096	2.93486	2.89231	4.41876	4.40151
1120000	2	Chr02_117440000_118560000	0.0745589	0.579137	120.711	0.516047	0.52186	4.97388	4.64644	2.65804	2.66908	4.50521	4.42399
920000	2	Chr02_118560000_119480000	0.0545696	0.61009	343.859	0.53978	0.547541	9.87865	8.69548	2.94462	2.91897	3.70269	3.75529
880000	3	Chr02_119480000_120360000	0.017875	0.792667	32.3333	0.477879	0.483434	2.65557	2.59046	3.48457	3.48479	2.79129	2.76679
920000	2	Chr02_120360000_121280000	0.0861174	0.604914	206.388	0.532807	0.541615	10.8346	9.60403	2.63393	2.59683	4.24914	4.23737
1040000	2	Chr02_121280000_122320000	0.0743058	0.567828	208.728	0.551871	0.558588	5.39167	4.9953	2.69535	2.70492	3.99873	3.91833
840000	2	Chr02_122320000_123160000	0.0856639	0.570929	174.904	0.528287	0.533305	5.04777	5.17209	2.47785	2.43983	3.48824	3.50304
760000	3	Chr02_123160000_123920000	0.0446622	0.791796	47.9955	0.468389	0.471522	2.04641	2.30305	3.9285	3.94775	3.11192	3.14881
800000	2	Chr02_123920000_124720000	0.0568188	0.723439	141.058	0.514438	0.524125	6.05513	6.05392	3.14095	3.17233	3.34864	3.22104
2280000	2	Chr02_124720000_127000000	0.0692885	0.743197	66.3495	0.467522	0.473791	3.4734	3.55845	3.55035	3.50267	3.85394	3.78168
1040000	3	Chr02_127000000_128040000	0.0265452	0.756848	29.1635	0.471691	0.479656	1.87276	2.05939	3.96702	3.86233	3.2345	3.2081
840000	1	Chr02_128040000_128880000	0.100379	0.618662	184.091	0.524136	0.535449	3.4693	3.51556	3.30252	3.32977	5.16396	4.89475
960000	2	Chr02_128880000_129840000	0.0732649	0.514396	268.252	0.544242	0.553357	7.83856	7.75154	2.59743	2.62274	3.78629	3.80338
1760000	2	Chr02_129840000_131600000	0.0982092	0.566299	660.146	0.516031	0.523536	5.13584	4.80102	2.99231	3.02317	4.01797	3.96453
800000	1	Chr02_131600000_132400000	0.117785	0.510376	131.137	0.47936	0.490581	6.12438	5.82921	2.70728	2.7929	4.46412	4.29648
1320000	2	Chr02_132400000_133720000	0.0431879	0.700667	82.947	0.500847	0.510799	2.82641	2.93795	3.24011	3.06061	4.03385	3.85806
560000	1	Chr02_133720000_134280000	0.198462	0.403045	1137.09	0.511429	0.519052	9.13682	8.31303	1.93523	1.8593	4.80476	4.71384
880000	2	Chr02_134280000_135160000	0.0366034	0.660389	26.4176	0.480889	0.491387	2.53894	2.51887	3.3091	3.36547	5.29939	5.29977
1520000	1	Chr02_135160000_136680000	0.152468	0.54463	347.192	0.505409	0.511248	4.61116	4.44872	2.46683	2.43471	4.7386	4.76406
560000	1	Chr02_136680000_137240000	0.111864	0.478943	351.464	0.545034	0.552179	12.3688	10.7727	2.58804	2.61745	3.49616	3.5663
480000	2	Chr02_137240000_137720000	0.0515229	0.720808	85.8056	0.526938	0.533558	4.55701	4.40063	3.63726	3.5761	3.19884	3.25646
800000	2	Chr02_137720000_138520000	0.0629362	0.600144	58.1	0.532078	0.540512	6.92313	6.65736	3.73882	3.83506	5.85206	5.51227
520000	1	Chr02_138520000_139040000	0.179938	0.42686	9310.93	0.532334	0.541314	25.5137	22.6914	1.98413	2.07463	3.49997	3.39889
560000	1	Chr02_139040000_139600000	0.152525	0.519127	2208.02	0.532999	0.537439	10.4567	9.32961	2.14443	2.18353	5.39857	5.32551
1000000	1	Chr02_139600000_140600000	0.179617	0.492091	305.02	0.51269	0.519901	7.62185	6.83768	2.32088	2.27954	6.40014	6.12202
1360000	1	Chr02_140600000_141960000	0.165519	0.533756	159.79	0.503732	0.512248	5.71059	5.20491	2.5154	2.45517	6.67446	6.57024
480000	2	Chr02_142640000_143120000	0.00360667	0.922651	0	0.440661	0.446903	2.80243	3.17461	8.60023	8.59305	6.22988	6.38457
480000	1	Chr02_143120000_143600000	0.190819	0.566375	176.438	0.468045	0.477009	6.85903	6.51853	2.79296	2.8271	3.6788	3.55013
720000	1	Chr02_143600000_144320000	0.0795083	0.380663	271.852	0.500903	0.511869	8.88895	8.02454	1.42902	1.44101	10.4669	9.83331
440000	1	Chr02_144320000_144760000	0.264079	0.443523	208.876	0.48611	0.488288	12.488	10.9299	2.00441	2.00671	9.88553	8.93588
1880000	1	Chr02_144760000_146640000	0.100981	0.520851	222.544	0.521977	0.530658	6.87071	6.84344	2.55704	2.52094	6.7007	6.40635
1880000	1	Chr02_146640000_148520000	0.0825877	0.571644	338.816	0.487159	0.494974	7.84002	7.48412	2.64859	2.64498	6.14898	6.01676
440000	1	Chr02_148520000_148960000	0.153291	0.364866	741.485	0.476575	0.480354	14.7849	13.5053	1.32134	1.34804	8.28915	7.71611
2720000	1	Chr02_148960000_151680000	0.219465	0.412877	446.375	0.475038	0.480784	14.4424	12.8864	1.77965	1.75456	6.29675	6.04814
480000	1	Chr02_151680000_152160000	0.0941542	0.557746	128.069	0.520566	0.527768	8.60928	7.85231	2.70362	2.71393	6.68057	6.53102
720000	2	Chr02_152520000_153240000	0.111238	0.689886	126.38	0.520584	0.529666	6.26297	5.83369	3.69599	3.80115	4.27951	4.31933
880000	1	Chr02_153240000_154120000	0.147602	0.462926	1202.63	0.508043	0.516333	13.2022	11.4816	1.85402	1.95839	4.33528	4.3559
640000	1	Chr02_154120000_154760000	0.20925	0.596323	481.724	0.523209	0.526264	10.4096	9.72444	2.49478	2.52136	6.1727	6.03756
840000	1	Chr02_154760000_155600000	0.193327	0.479478	1505.89	0.509569	0.513219	20.2809	18.1634	2.1979	1.98398	4.07692	4.06811
720000	1	Chr02_155600000_156320000	0.263928	0.332412	1462.49	0.456539	0.459909	15.0169	13.9919	1.65218	1.55204	11.4428	10.9458
480000	1	Chr02_156320000_156800000	0.348515	0.319979	1120.39	0.411978	0.417477	24.2543	21.9844	1.39128	1.37902	3.8083	3.86154
600000	1	Chr02_156800000_157400000	0.305885	0.374655	570.133	0.450759	0.455761	12.0438	12.5103	1.85517	1.8086	7.08679	7.00429
2320000	1	Chr02_157400000_159720000	0.227975	0.394313	824.67	0.457344	0.465628	18.31	16.658	1.93047	1.95333	5.64894	5.52903
1800000	1	Chr02_159720000_161520000	0.23846	0.414978	931.18	0.470151	0.475382	16.9529	15.9712	1.94309	1.95713	5.37956	5.21486
600000	1	Chr02_161520000_162120000	0.281673	0.37596	1525.38	0.434385	0.439372	24.4211	22.265	2.04378	2.03556	7.28374	6.9717
480000	1	Chr02_162120000_162600000	0.24554	0.39849	626.819	0.458193	0.462817	16.861	16.5559	1.65991	1.56403	6.5008	6.65024
480000	1	Chr02_162600000_163080000	0.116694	0.484635	420.535	0.498751	0.504249	14.6283	14.5029	2.35249	2.28506	5.07138	4.74407
1000000	1	Chr02_163080000_164080000	0.299109	0.340958	711.071	0.431745	0.436719	19.5382	17.34	1.32976	1.33861	6.13589	6.07168
480000	1	Chr02_164080000_164560000	0.16515	0.527256	9285.1	0.525938	0.535242	12.1725	11.2883	2.20632	2.21502	8.96701	8.82546
1160000	1	Chr02_164560000_165720000	0.256671	0.392784	988.27	0.460547	0.465281	18.2282	16.7191	1.82173	1.8176	7.79137	7.59844
480000	1	Chr02_166120000_166600000	0.173671	0.45336	971.146	0.468379	0.474731	20.7461	19.2346	2.19813	2.05472	7.26096	7.00463
480000	1	Chr02_166600000_167080000	0.125554	0.500527	237.535	0.495518	0.502126	14.3686	12.9048	2.33078	2.41695	6.25353	6.16607
600000	1	Chr02_167080000_167680000	0.198193	0.407288	768.244	0.445156	0.45215	28.8059	25.1683	2.01537	1.74982	6.69893	6.22388
1480000	1	Chr02_167680000_169160000	0.215659	0.460955	418.288	0.493781	0.501035	16.3392	14.7958	2.11414	2.11735	4.49799	4.3336
440000	1	Chr02_169160000_169600000	0.215443	0.371495	809.856	0.431515	0.439599	19.175	16.7898	1.57761	1.33964	6.40916	6.14881
920000	1	Chr02_169600000_170520000	0.293505	0.336723	1664.99	0.44012	0.445181	22.071	19.3043	1.43953	1.45099	7.12427	6.96642
1480000	1	Chr02_170520000_172000000	0.176249	0.410307	963.417	0.471574	0.479795	22.631	22.5152	2.20035	2.26449	4.94433	4.74827
1040000	1	Chr02_172000000_173040000	0.214943	0.344571	772.564	0.459406	0.463082	18.8557	16.808	1.64682	1.68537	5.29306	5.44409
2080000	1	Chr02_173040000_175120000	0.233989	0.393268	748.583	0.4621	0.46653	20.9399	18.4754	1.79773	1.75391	6.72036	6.43946
3400000	1	Chr02_175120000_178520000	0.301745	0.379907	1845.52	0.431623	0.435715	20.1007	18.2764	1.6402	1.61341	7.1687	6.84753
200000	1	Chr03_0_200000	0.3437	0.371142	483.175	0.451483	0.455611	13.6189	12.3707	2.40008	2.49353	7.47023	7.16757
1360000	1	Chr03_200000_1560000	0.291334	0.318522	1012.37	0.437212	0.439213	28.536	24.9994	1.68569	1.65699	4.28954	4.18657
440000	1	Chr03_1560000_2000000	0.23503	0.45232	559.75	0.458946	0.462686	19.4575	16.7017	2.53673	2.44385	4.62761	4.61238
400000	1	Chr03_2000000_2400000	0.363762	0.26772	1153.19	0.433776	0.435694	20.2355	18.8535	1.6151	1.5888	5.08882	4.8801
560000	1	Chr03_2800000_3360000	0.228075	0.3981	757.012	0.503142	0.51032	13.3623	12.0657	1.83663	1.77709	3.92514	4.07254
560000	1	Chr03_3360000_3920000	0.213105	0.434843	1046.17	0.472925	0.474103	18.3677	16.241	1.53468	1.54891	5.08945	5.1164
480000	1	Chr03_4320000_4800000	0.299756	0.345956	581.854	0.453633	0.459396	16.757	15.8678	1.98457	1.89543	5.59648	5.51475
680000	1	Chr03_4800000_5480000	0.237033	0.376619	439.761	0.471744	0.479164	15.3698	13.9633	1.81034	1.81935	8.4737	8.2447
680000	1	Chr03_6040000_6720000	0.199148	0.386027	531.876	0.482613	0.486449	9.70335	9.80845	2.1009	2.01682	3.7348	3.51265
2560000	1	Chr03_6720000_9280000	0.2675	0.36646	1106.27	0.461684	0.465319	22.4904	19.9635	1.88445	1.83844	4.55784	4.39018
520000	1	Chr03_9280000_9800000	0.242673	0.436023	612.641	0.481125	0.483916	17.1849	17.6424	2.29104	2.20386	4.15332	3.86936
960000	1	Chr03_11280000_12240000	0.112251	0.540453	171.558	0.548377	0.558508	9.60278	8.6458	2.16952	2.25081	8.03108	7.96597
2280000	1	Chr03_13360000_15640000	0.105045	0.543946	324.084	0.483571	0.486205	8.51374	7.93451	2.61157	2.64645	4.82213	4.7813
920000	1	Chr03_15640000_16560000	0.163103	0.473597	563.83	0.511366	0.518459	12.9091	11.7688	2.15019	2.13689	4.33197	4.25921
880000	1	Chr03_16560000_17440000	0.188441	0.410913	461.489	0.490021	0.494031	13.9742	12.7608	1.58979	1.7046	6.48649	6.084
400000	1	Chr03_17440000_17840000	0.176005	0.48793	317.683	0.522002	0.532162	13.0599	11.6804	1.56409	1.59594	5.24703	5.0912
880000	1	Chr03_17840000_18720000	0.262537	0.386263	461.644	0.499274	0.502046	17.8274	16.0869	1.77081	1.81151	4.45189	4.12318
560000	1	Chr03_18720000_19280000	0.129884	0.540696	438.158	0.533879	0.536852	12.4748	11.1023	2.75732	2.62546	3.75197	3.75484
360000	1	Chr03_19280000_19640000	0.150058	0.52995	196.546	0.51558	0.52338	6.05386	5.44776	2.26814	2.16073	5.85239	5.76526
520000	1	Chr03_19640000_20160000	0.392733	0.333781	898.173	0.415235	0.418489	17.2984	15.0074	1.59249	1.66142	6.41237	6.41149
720000	1	Chr03_20160000_20880000	0.168506	0.463071	280.467	0.500136	0.5092	9.89919	8.61421	2.46884	2.56211	6.52058	6.49917
520000	1	Chr03_20880000_21400000	0.203708	0.427161	450.529	0.480529	0.489948	23.1176	20.0562	1.8678	1.83617	11.4617	9.96159
800000	1	Chr03_21400000_22200000	0.0760563	0.580782	1063.65	0.49977	0.50801	11.0183	9.93527	2.88042	2.6904	6.22534	6.31173
720000	2	Chr03_22200000_22920000	0.0651592	0.59698	114.545	0.505247	0.511008	5.265	5.04174	2.97731	2.78689	4.01527	4.01099
800000	1	Chr03_22920000_23720000	0.171185	0.520079	1338.39	0.514389	0.521116	15.4595	13.2993	2.21909	2.21626	4.78158	4.6146
480000	1	Chr03_23720000_24200000	0.228379	0.486021	381.201	0.489615	0.492226	8.31519	7.46293	2.81796	2.69954	4.13554	3.99432
360000	1	Chr03_24200000_24560000	0.232719	0.326814	1222.11	0.485847	0.487831	19.5937	17.0553	1.53427	1.34686	11.6069	11.8059
560000	1	Chr03_24560000_25120000	0.252311	0.383171	1003.29	0.475723	0.485345	16.7169	15.7271	2.01129	1.88807	6.33613	6.15335
680000	1	Chr03_25120000_25800000	0.159535	0.467854	229.495	0.501875	0.508642	9.19907	8.97635	3.02986	2.9898	5.71113	5.65766
2320000	2	Chr03_25800000_28120000	0.0304111	0.786913	205.54	0.519516	0.527396	4.16748	4.5288	3.59387	3.58336	3.3844	3.4326
1400000	1	Chr03_28120000_29520000	0.152975	0.474171	715.098	0.526732	0.533434	8.71942	7.99799	2.35094	2.29724	5.81057	5.74073
720000	1	Chr03_29920000_30640000	0.162911	0.486131	325.616	0.461409	0.462634	8.69111	7.9887	2.42529	2.4286	8.69066	8.23083
560000	1	Chr03_30640000_31200000	0.277169	0.427631	723.903	0.473763	0.477821	17.9534	17.6755	1.715	1.82056	6.78539	6.42079
600000	1	Chr03_31200000_31800000	0.14241	0.388173	403.022	0.538789	0.542834	10.6808	9.44437	1.75687	1.82998	5.23864	4.87942
1000000	2	Chr03_31800000_32800000	0.052374	0.674215	45.0133	0.5094	0.517544	2.04346	2.09385	2.77913	2.81893	5.01934	4.73846
680000	1	Chr03_32800000_33480000	0.14309	0.438993	239.162	0.501102	0.507222	5.24522	4.93754	1.78118	1.75613	11.1208	10.5008
840000	2	Chr03_33480000_34320000	0.0620595	0.761139	245.333	0.473594	0.478082	8.60948	8.0146	7.61254	7.67102	7.79525	7.81776
680000	1	Chr03_34320000_35000000	0.27609	0.346054	682.398	0.49308	0.496385	17.1312	15.5341	1.8617	1.85265	3.42193	3.29397
600000	1	Chr03_35000000_35600000	0.122678	0.564164	216.938	0.524278	0.529522	7.70583	6.48755	2.18967	2.13521	3.80989	3.7468
520000	1	Chr03_35600000_36120000	0.3157	0.406221	1118.69	0.474883	0.475864	14.8879	13.413	1.73185	1.74849	3.10095	2.91351
640000	2	Chr03_36120000_36760000	0.0940375	0.556023	225.646	0.549248	0.557272	8.39964	7.55029	2.08072	2.14049	3.79973	3.5954
560000	2	Chr03_36760000_37320000	0.0966143	0.52332	339.196	0.578912	0.588157	12.4307	11.241	2.37545	2.32579	4.65538	4.52808
720000	1	Chr03_37320000_38040000	0.0965783	0.483299	308.106	0.542942	0.548498	11.8252	11.1545	2.20713	2.33367	5.40113	5.32674
1600000	2	Chr03_38040000_39640000	0.0930629	0.501657	301.874	0.540392	0.546227	10.7092	10.1608	2.51154	2.53585	3.52368	3.49735
400000	1	Chr03_39960000_40360000	0.230898	0.469313	264.542	0.43826	0.44363	9.17044	9.13154	2.48094	2.33495	3.56394	3.44441
480000	2	Chr03_40360000_40840000	0.100029	0.542181	169.146	0.556772	0.562667	6.5473	5.93466	2.58389	2.52485	2.91432	2.8366
920000	2	Chr03_40840000_41760000	0.0816538	0.576792	126.626	0.53382	0.540863	7.23588	6.63457	2.53761	2.51366	4.72586	4.57612
680000	1	Chr03_41760000_42440000	0.121243	0.629494	373.005	0.509233	0.511864	9.2419	8.48276	6.71006	6.82977	6.12645	5.90985
1480000	3	Chr03_42440000_43920000	0.038948	0.740816	105.345	0.486502	0.491364	3.07536	3.13356	3.55224	3.60162	3.27892	3.27232
1720000	2	Chr03_43920000_45640000	0.0290935	0.603624	69.9353	0.522882	0.531415	3.51889	3.45712	2.68666	2.61572	4.28429	4.12352
600000	2	Chr03_45640000_46240000	0.0696533	0.55445	157.844	0.558883	0.564285	5.65436	5.23328	2.7746	2.81073	3.03935	3.04481
1320000	2	Chr03_46240000_47560000	0.0309076	0.745376	115.273	0.492316	0.499343	2.88395	2.83968	3.41704	3.39777	4.17167	4.2167
1120000	2	Chr03_47560000_48680000	0.0409477	0.594969	80.3604	0.530594	0.537242	4.63984	4.27788	2.3293	2.36509	4.33685	4.26129
720000	3	Chr03_48680000_49400000	0.0178972	0.762872	97.3192	0.493292	0.498484	2.52287	2.56318	3.14876	3.37236	3.43971	3.42304
880000	2	Chr03_49400000_50280000	0.0971898	0.561641	345.462	0.538806	0.544614	3.98578	4.0611	2.61027	2.59407	4.05685	3.86546
1000000	2	Chr03_50280000_51280000	0.0443929	0.773291	95.835	0.485097	0.491026	2.92796	2.96492	3.70111	3.67424	4.16558	4.02147
1080000	3	Chr03_51280000_52360000	0.00304112	0.84023	26.6604	0.464682	0.472415	3.27689	3.23228	3.82553	3.85026	3.47843	3.34077
920000	2	Chr03_52360000_53280000	0.0504815	0.580087	157.076	0.554454	0.561064	8.22418	7.26428	2.52249	2.64669	2.86684	2.80812
840000	2	Chr03_53280000_54120000	0.0413893	0.686306	314.29	0.525275	0.535047	5.03871	5.21274	2.68135	2.73345	3.51051	3.53607
440000	2	Chr03_54120000_54560000	0.0998068	0.593823	164.311	0.53595	0.542912	5.14223	4.78405	2.63709	2.75298	3.63709	3.48644
760000	2	Chr03_54560000_55320000	0.0887211	0.604176	387.395	0.541833	0.546824	3.66835	3.75888	2.95708	2.78989	3.0752	2.94143
680000	2	Chr03_55320000_56000000	0.0861552	0.633004	104.756	0.506633	0.511323	3.76686	3.5634	2.93785	2.79372	3.6091	3.48994
440000	2	Chr03_56000000_56440000	0.065625	0.60698	87.2652	0.533133	0.542347	2.92066	2.76039	2.5382	2.60624	3.1127	2.91978
960000	2	Chr03_56440000_57400000	0.0228198	0.733698	10.625	0.490287	0.49431	1.65788	1.73985	3.17454	3.08757	4.57559	4.74633
640000	2	Chr03_57400000_58040000	0.0226172	0.67108	106.443	0.530996	0.539081	3.71807	3.57922	3.16583	3.19691	3.26363	3.35785
440000	2	Chr03_58040000_58480000	0.0451302	0.595474	143.403	0.567082	0.575773	8.01914	7.49011	2.56692	2.55919	2.98966	3.04263
600000	2	Chr03_58480000_59080000	0.0661833	0.548335	100.822	0.534117	0.545409	3.42605	3.63054	2.72151	2.81496	3.12962	3.10803
440000	2	Chr03_59080000_59520000	0.104502	0.578695	168.606	0.49624	0.50938	4.21601	3.79155	2.55835	2.488	3.17984	2.91525
600000	2	Chr03_59520000_60120000	0.0289283	0.702787	51.3389	0.524857	0.529171	4.39281	4.46337	3.71787	3.65502	3.61196	3.38468
400000	2	Chr03_60120000_60520000	0.0830375	0.686978	46.3417	0.529431	0.536215	3.00557	3.02704	3.40659	3.35968	4.26037	4.39189
1200000	3	Chr03_60520000_61720000	0.0174508	0.739353	31.7611	0.486767	0.492164	2.44269	2.8935	3.38262	3.45566	3.15983	3.11197
360000	2	Chr03_61720000_62080000	0.0190083	0.669683	29.3148	0.525078	0.527514	2.6382	2.68048	3.6813	3.87548	4.79573	4.4536
760000	2	Chr03_62080000_62840000	0.0252026	0.731978	39.8772	0.518885	0.530071	4.43586	4.21861	3.05056	2.98484	3.15003	3.13385
520000	2	Chr03_62840000_63360000	0.0196154	0.732946	17.5321	0.517852	0.527583	4.29268	4.70917	3.23597	3.08235	5.14804	5.07308
1240000	3	Chr03_63360000_64600000	0.0254862	0.740982	39.2818	0.487547	0.490182	2.07613	2.38727	4.09377	4.14956	3.41152	3.55607
1040000	2	Chr03_64600000_65640000	0.026576	0.734304	80.4167	0.522272	0.530203	4.05369	3.8951	3.41018	3.37998	3.36139	3.36166
640000	2	Chr03_65640000_66280000	0.0226516	0.636836	50.599	0.536759	0.544833	4.89812	4.71677	3.07172	2.92523	3.02229	3.042
440000	2	Chr03_66280000_66720000	0.0738545	0.723448	178.424	0.494745	0.499234	3.64512	3.44588	3.43324	3.6759	3.12703	3.08644
3480000	3	Chr03_66720000_70200000	0.0100839	0.760049	22.6926	0.483436	0.488581	2.52711	2.55942	3.16707	3.17244	3.6303	3.5708
400000	2	Chr03_70200000_70600000	0.101267	0.691549	196.376	0.516282	0.520061	3.71922	3.67517	3.43532	3.46733	3.10531	3.01136
2680000	3	Chr03_70600000_73280000	0.0107337	0.755215	16.5351	0.509689	0.517086	2.56943	2.69359	2.98248	3.05799	3.64764	3.60207
1160000	2	Chr03_73280000_74440000	0.0275842	0.689696	96.114	0.512017	0.518365	2.18453	2.26546	3.58179	3.53236	2.98458	2.9498
600000	2	Chr03_74440000_75040000	0.0941283	0.599993	59.8944	0.516977	0.526338	4.90975	4.5661	3.06821	2.95953	4.28628	4.10876
520000	2	Chr03_75040000_75560000	0.0281412	0.726688	26.1699	0.512935	0.521179	1.94073	2.18649	3.73372	3.73326	3.43025	3.43397
3400000	2	Chr03_75560000_78960000	0.0182024	0.766331	48.0078	0.489956	0.495219	3.13509	3.07248	3.50633	3.46271	3.06763	3.03384
960000	3	Chr03_78960000_79920000	0.0287832	0.736561	47.1509	0.489417	0.493763	2.8886	2.78084	3.76866	3.70175	3.56619	3.51537
640000	2	Chr03_79920000_80560000	0.0534453	0.561341	158.625	0.506138	0.513391	5.62575	5.45906	3.10092	3.0366	3.46892	3.62214
880000	2	Chr03_80560000_81440000	0.0178011	0.660925	40.1188	0.499968	0.503634	2.57264	2.64383	3.43489	3.58755	3.16039	3.14936
560000	3	Chr03_81440000_82000000	0.015675	0.614227	0.607143	0.498086	0.505694	1.59967	1.75884	3.11238	3.31623	2.78814	2.82035
720000	3	Chr03_82000000_82720000	0.0159986	0.778345	25.8592	0.469522	0.472982	2.96263	2.98036	3.80829	3.89922	3.44373	3.37443
920000	3	Chr03_82720000_83640000	0.0101859	0.676905	15.9348	0.533894	0.540677	3.82511	3.5614	3.24769	3.33859	3.30794	3.23695
1080000	3	Chr03_83640000_84720000	0.0219639	0.703069	38.3858	0.4835	0.492183	2.28168	2.77205	3.47394	3.50932	3.91361	3.71624
440000	2	Chr03_84720000_85160000	0.0298636	0.597841	220.72	0.5677	0.572402	6.19637	5.59405	3.12875	3.1169	2.78229	2.76669
2640000	3	Chr03_85160000_87800000	0.00979924	0.746876	19.7009	0.480396	0.48577	1.97964	2.12797	3.51933	3.59457	3.20656	3.2239
680000	2	Chr03_87800000_88480000	0.0302567	0.844924	93.6517	0.511651	0.515238	3.20529	3.25187	4.2635	4.19046	3.01267	3.02011
520000	2	Chr03_88480000_89000000	0.0536769	0.625337	117.955	0.512673	0.520568	2.5468	2.63733	3.05633	3.03796	4.29386	4.13929
520000	2	Chr03_89000000_89520000	0.0458385	0.549281	51.9167	0.532901	0.536597	3.06532	2.90224	2.97785	2.92016	4.23555	4.27944
1200000	2	Chr03_89520000_90720000	0.0102117	0.721947	19.5667	0.508303	0.514307	3.97059	3.93857	3.57273	3.54642	3.59134	3.5515
720000	3	Chr03_90720000_91440000	0.0208458	0.706063	11.1019	0.489671	0.49563	1.8504	2.06794	4.20615	3.96899	2.99098	3.0354
400000	2	Chr03_91440000_91840000	0.0339825	0.707325	57.9833	0.531287	0.534641	2.99118	3.0928	3.95528	3.64392	2.92576	3.08681
560000	2	Chr03_91840000_92400000	0.117289	0.613773	66.7619	0.529991	0.534576	3.23568	3.19805	3.23925	3.26781	2.94594	3.1265
520000	2	Chr03_92400000_92920000	0.0521115	0.723685	31.359	0.528963	0.534712	2.66011	2.63733	3.38773	3.53763	2.91739	2.89836
680000	3	Chr03_92920000_93600000	0.00805882	0.730281	5	0.499184	0.505388	2.87182	3.08802	3.83867	3.78723	2.93026	2.93253
520000	3	Chr03_93600000_94120000	0	0.816938	7.91026	0.443293	0.449116	1.236	1.45293	4.00419	4.02762	3.01208	2.93127
1600000	3	Chr03_94120000_95720000	0.0310525	0.73456	64.6875	0.489667	0.495872	2.22102	2.35917	3.47588	3.53583	3.37036	3.39004
800000	3	Chr03_95720000_96520000	0.0519675	0.711874	31.6417	0.465307	0.472185	1.74068	1.95906	3.82171	3.7538	2.80908	2.85561
3160000	2	Chr03_96520000_99680000	0.0250809	0.727925	49.6327	0.488252	0.493982	2.60223	2.67872	3.69136	3.74281	3.0581	3.09297
440000	2	Chr03_99680000_100120000	0.109759	0.680836	282.045	0.526959	0.534106	4.24504	4.77821	4.02658	3.89848	3.11963	3.20435
680000	3	Chr03_100120000_100800000	0.0569735	0.729431	314.784	0.478371	0.482804	2.46846	2.433	3.77277	3.63558	3.10622	3.10391
1160000	3	Chr03_100800000_101960000	0.00817304	0.843584	18.342	0.4524	0.458409	1.4947	1.68023	3.92665	4.05517	2.71747	2.93859
720000	3	Chr03_101960000_102680000	0.0248569	0.773925	39.3796	0.478719	0.482435	2.26472	2.38765	3.83389	3.86554	3.58414	3.62673
880000	3	Chr03_102680000_103560000	0.0107862	0.848039	40.2835	0.447185	0.45174	1.92136	2.18962	3.92321	3.88594	2.80087	2.80099
3280000	3	Chr03_103560000_106840000	0.0150567	0.798832	24.4796	0.465422	0.469846	2.16825	2.38645	3.68217	3.69667	2.82121	2.88216
440000	3	Chr03_106840000_107280000	0.0283045	0.846552	22.6364	0.461733	0.467164	1.58406	1.77778	4.31823	4.27675	2.89503	2.78563
320000	3	Chr03_107280000_107600000	0.00492813	0.700053	30.8854	0.498423	0.503612	1.6795	1.88077	3.67977	3.51521	2.54206	2.61794
2200000	3	Chr03_107600000_109800000	0.0192359	0.847702	50.9333	0.456033	0.45959	1.65374	1.83698	4.0762	4.05352	2.87629	3.02069
2440000	3	Chr03_109800000_112240000	0.0159971	0.829419	28.4847	0.468993	0.473229	1.66132	1.87241	4.03325	4.25247	2.89286	2.88817
1640000	3	Chr03_112240000_113880000	0.00873374	0.834793	31.6973	0.442714	0.447309	1.40023	1.66557	4.21438	4.15424	2.98524	2.97845
440000	2	Chr03_113880000_114320000	0.0563636	0.738875	589.636	0.496139	0.498455	2.85073	2.87474	4.62216	4.49647	3.2888	3.4035
4280000	3	Chr03_114320000_118600000	0.00846259	0.844021	45.2894	0.450068	0.452896	1.37941	1.61035	4.00598	3.94141	2.86846	2.88012
1680000	3	Chr03_118600000_120280000	0.00836506	0.787999	7.99598	0.464399	0.468376	1.6238	1.77769	3.9924	3.79108	2.76475	2.79739
1880000	3	Chr03_120280000_122160000	0.0116091	0.78611	61.9319	0.465622	0.469489	2.40681	2.69136	3.55423	3.58382	3.13511	3.12009
640000	3	Chr03_122160000_122800000	0.00543906	0.74877	127.859	0.499394	0.509745	3.84127	3.76773	3.80363	3.65934	2.82753	2.94913
1440000	3	Chr03_122800000_124240000	0.0148545	0.797297	46.2308	0.46741	0.473168	2.53365	2.6312	4.09913	4.20719	3.40976	3.34153
1200000	2	Chr03_124240000_125440000	0.0535283	0.685156	92.8583	0.523546	0.528907	3.74352	3.57703	3.34902	3.35413	2.89607	2.8884
520000	2	Chr03_125440000_125960000	0.0400451	0.698471	17.6078	0.510991	0.515428	3.82641	3.84122	3.85375	4.0462	3.2002	3.15277
1040000	2	Chr03_125960000_127000000	0.0213951	0.799291	60.8317	0.49872	0.504025	3.31705	3.23401	3.96407	3.97942	3.25949	3.22369
8080000	3	Chr03_127000000_135080000	0.00839304	0.840828	39.4422	0.455768	0.460886	1.60856	1.82601	4.07197	4.06554	2.86457	2.87661
1280000	3	Chr03_135080000_136360000	0.0147031	0.793653	16.3958	0.455617	0.460686	1.56108	1.76089	3.93094	4.05298	2.97013	3.04782
680000	3	Chr03_136360000_137040000	0.011275	0.774207	36.1471	0.460836	0.470536	1.77846	2.01617	3.89388	3.83288	3.09062	2.99447
3400000	3	Chr03_137040000_140440000	0.0147893	0.826564	30.8229	0.452545	0.455746	1.89018	2.03246	4.18743	4.2357	3.02945	2.98825
1320000	3	Chr03_140440000_141760000	0.0204682	0.858627	14.1313	0.458843	0.462085	2.11784	2.25569	4.30426	4.25675	2.9686	3.0234
1240000	3	Chr03_141760000_143000000	0.0135455	0.830396	34.1409	0.46453	0.470472	1.6951	1.90339	3.81707	3.8506	2.76965	2.68566
1600000	3	Chr03_143000000_144600000	0.00214625	0.833437	10.4417	0.461936	0.466125	1.69553	1.86782	4.23253	4.17355	3.19603	3.20564
1160000	3	Chr03_144600000_145760000	0.0222034	0.802932	27.3362	0.469912	0.47473	1.26497	1.4717	3.79426	3.76171	2.88479	2.87061
5680000	3	Chr03_145760000_151440000	0.00859441	0.833163	17.2895	0.46934	0.473888	1.84659	2.03892	3.99832	4.00709	2.95952	2.99452
560000	2	Chr03_151440000_152000000	0.0521679	0.772043	34.1488	0.490924	0.496963	1.8018	1.97891	4.7015	4.64673	3.60954	3.6174
1880000	3	Chr03_152000000_153880000	0.0174239	0.829415	416.466	0.447191	0.452206	2.00761	2.12087	4.07146	4.09534	2.88592	2.95335
1080000	3	Chr03_153880000_154960000	0.010638	0.829485	37.5525	0.460479	0.467433	1.8945	2.07908	4.06385	4.19523	2.77629	2.8611
520000	3	Chr03_154960000_155480000	0.0354804	0.828637	46.9216	0.476149	0.483377	1.48554	1.71817	4.30955	4.40054	2.82364	2.97969
800000	3	Chr03_155480000_156280000	0.0166051	0.778735	37.962	0.504589	0.511572	2.6806	3.53078	3.85891	3.92544	3.0553	2.92442
2120000	3	Chr03_156280000_158400000	0.00876038	0.827881	12.6053	0.454155	0.45877	1.56762	2.06739	3.77117	3.8731	2.7576	2.68421
1240000	3	Chr03_158400000_159640000	0.0114846	0.815462	18.5881	0.450209	0.455568	1.32923	1.59042	3.98385	3.93942	2.84513	2.8479
2920000	3	Chr03_159640000_162560000	0.00486414	0.858903	10.1575	0.441705	0.446895	1.3408	1.60048	3.94812	3.93679	2.85937	2.92155
2880000	3	Chr03_162560000_165440000	0.00933924	0.791073	34.2153	0.458907	0.463559	2.05689	2.27151	3.56052	3.51824	2.59475	2.62929
2480000	3	Chr03_165440000_167920000	0.0150457	0.804893	28.9285	0.472082	0.476784	2.07609	2.24287	3.88692	3.92722	2.82296	2.71404
1840000	3	Chr03_167920000_169760000	0.0326853	0.818134	36.1105	0.458634	0.462572	1.85644	2.00903	4.10122	4.11498	3.18836	3.20765
920000	3	Chr03_169760000_170680000	0.0134098	0.84898	6.72464	0.455342	0.459875	1.50206	1.60989	3.688	3.70558	2.69653	2.75002
800000	3	Chr03_170680000_171480000	0.01608	0.698119	24.45	0.536988	0.543134	3.85568	4.12094	3.56976	3.61679	3.20596	3.1973
800000	3	Chr03_171480000_172280000	0.0125713	0.793739	14.3917	0.474534	0.47768	1.80478	2.0406	4.02062	4.12658	2.90809	2.84561
840000	3	Chr03_172280000_173120000	0.034912	0.762414	72.4056	0.486816	0.491416	3.59293	4.03033	4.14209	4.35401	2.93991	3.07754
2440000	3	Chr03_173120000_175560000	0.0187573	0.801425	96.1724	0.454489	0.459259	1.9062	2.06743	3.77476	3.81109	2.75522	2.76114
4520000	3	Chr03_175560000_180080000	0.00622466	0.873169	26.727	0.430935	0.434459	1.51071	1.81582	3.53677	3.61901	2.54712	2.60358
520000	3	Chr03_180080000_180600000	0.00498462	0.861542	0.480769	0.430556	0.433337	1.22556	1.29508	3.75458	3.78953	2.63283	2.61213
1400000	3	Chr03_180600000_182000000	0.00853571	0.814125	8.79286	0.467155	0.468826	1.573	1.79637	4.06813	4.08715	2.81974	2.86306
600000	3	Chr03_182000000_182600000	0.04409	0.776925	52.7611	0.497692	0.4989	2.55941	3.31106	4.09646	3.91275	2.95248	2.90031
840000	3	Chr03_182600000_183440000	0.0148607	0.860017	12.2302	0.456075	0.458886	1.50136	1.57863	3.40387	3.39142	2.40482	2.41892
520000	2	Chr03_183440000_183960000	0.0413596	0.775646	75.1154	0.491619	0.495933	6.80205	6.55758	4.22733	4.21259	2.98847	2.97844
1560000	3	Chr03_183960000_185520000	0.0323865	0.765635	54.8782	0.453746	0.457267	1.53955	1.70567	4.13593	3.99284	2.89604	2.95587
480000	3	Chr03_185520000_186000000	0.00353958	0.835458	20.5417	0.463495	0.469253	1.79018	1.97287	4.05727	4.27796	2.90352	2.85719
1120000	3	Chr03_186000000_187120000	0.00426636	0.82413	3.57273	0.44607	0.448939	1.26542	1.52957	3.95286	4.02071	2.83813	2.82706
3080000	3	Chr03_187120000_190200000	0.00805915	0.831888	10.8312	0.45245	0.456042	1.49274	1.66871	3.84218	3.86087	2.87874	2.8727
400000	2	Chr03_190200000_190600000	0.0522872	0.846713	57.7778	0.470195	0.476357	6.57759	5.8757	4.64871	4.51645	3.191	3.34811
880000	3	Chr03_190600000_191480000	0.00423068	0.847867	82.6174	0.452532	0.452496	1.92133	2.16593	4.17296	4.21246	3.01994	3.00002
680000	3	Chr03_191480000_192160000	0.038725	0.801176	11.0392	0.444683	0.450312	1.49018	1.60922	4.02727	4.23002	2.9112	2.98328
5000000	3	Chr03_192160000_197160000	0.00929698	0.856854	15.6948	0.452986	0.45638	1.67287	2.01575	3.97719	3.98105	2.78888	2.83638
4240000	3	Chr03_197160000_201400000	0.0240569	0.787811	70.1493	0.470113	0.475948	2.65673	2.76205	4.04485	4.03758	3.00666	2.9924
920000	3	Chr03_201400000_202320000	0.0401457	0.762658	60.2319	0.467817	0.474605	2.20603	2.43383	4.02752	4.02217	3.07722	3.01756
2320000	3	Chr03_202320000_204640000	0.00714828	0.848297	13.329	0.448586	0.453503	1.8186	1.9304	4.1388	4.0991	2.86762	2.93336
520000	3	Chr03_204640000_205160000	0.00495	0.65666	13.1026	0.484242	0.492098	1.54417	1.69749	3.89168	3.86921	3.16003	3.14684
1200000	3	Chr03_205160000_206360000	0.0059725	0.799059	1.70833	0.438358	0.443083	1.33045	1.56594	3.62456	3.70652	2.72528	2.75543
720000	3	Chr03_206360000_207080000	0.00530556	0.790678	9.71759	0.472705	0.480275	2.35476	2.40445	3.51878	3.57644	3.83213	3.5565
2200000	3	Chr03_207080000_209280000	0.0241945	0.735304	28.1507	0.493337	0.498475	1.94552	2.03971	3.6595	3.56848	2.85365	2.85738
600000	3	Chr03_209280000_209880000	0.00855833	0.76476	6.29444	0.512373	0.516273	2.18919	2.15547	3.5603	3.59377	2.71931	2.7215
2880000	3	Chr03_209880000_212760000	0.010754	0.795056	11.0246	0.457948	0.461916	1.32511	1.54754	3.55493	3.65767	2.74966	2.7804
1120000	2	Chr03_212760000_213880000	0.0260982	0.674308	46.9405	0.512477	0.518591	2.84109	3.25673	3.47476	3.41826	3.81015	3.66225
560000	2	Chr03_213880000_214440000	0.0652268	0.589307	2310.11	0.55707	0.564522	6.75409	6.09377	3.17033	3.34577	3.34299	3.30405
520000	3	Chr03_214440000_214960000	0.0541981	0.7472	192.288	0.499893	0.508335	3.20756	3.174	3.66041	3.49619	3.05896	3.21019
400000	2	Chr03_214960000_215360000	0.0833875	0.488127	36.3833	0.540395	0.553782	3.89303	3.45869	2.4331	2.46011	2.84867	2.80638
2080000	3	Chr03_215360000_217440000	0.0188337	0.71579	20.4231	0.488517	0.495428	2.38475	2.42563	3.65459	3.62388	3.41381	3.35099
1320000	3	Chr03_217440000_218760000	0.0248466	0.770067	31.341	0.484491	0.489559	2.21748	2.38012	3.71571	3.80955	2.85122	2.8405
640000	2	Chr03_218760000_219400000	0.0312781	0.665475	85.4167	0.518016	0.521517	4.56027	4.3201	3.18734	3.11059	3.06138	3.13409
680000	3	Chr03_219400000_220080000	0.000410294	0.782126	2.61765	0.462199	0.468654	1.48585	1.73408	4.10319	4.14334	2.96251	3.042
520000	3	Chr03_220080000_220600000	0.0176423	0.680994	28.359	0.50291	0.512292	1.30438	1.54878	3.49457	3.49373	3.02404	2.89941
720000	3	Chr03_220600000_221320000	0.0324361	0.763112	28.4306	0.46974	0.474837	1.62046	1.74415	3.53449	3.56137	3.28449	3.17554
480000	2	Chr03_221320000_221800000	0.0454958	0.767917	57.1736	0.526079	0.531576	4.6174	4.35942	3.83335	3.76415	2.7869	2.7421
920000	2	Chr03_221800000_222720000	0.0234054	0.755633	62.6775	0.503281	0.508736	2.76419	2.81069	3.69192	3.77421	2.98892	2.94965
1080000	2	Chr03_222720000_223800000	0.0525287	0.682667	122.139	0.51668	0.522933	4.83302	5.23397	3.50148	3.621	3.36962	3.4717
1400000	3	Chr03_223800000_225200000	0.0111145	0.790024	11.0894	0.474647	0.480649	1.5547	1.69837	3.51071	3.40846	2.88929	2.93955
1880000	3	Chr03_225200000_227080000	0.0097016	0.760927	65.4029	0.501417	0.507988	3.20655	3.671	3.77843	3.6792	3.01629	3.04916
880000	3	Chr03_227080000_227960000	0.0021375	0.833105	242.011	0.460385	0.464052	4.42248	4.53631	4.36432	4.3395	3.01051	2.983
600000	2	Chr03_227960000_228560000	0.108745	0.68935	61.3444	0.522293	0.527339	3.59357	4.2424	3.41868	3.50417	3.26784	3.38975
840000	3	Chr03_228560000_229400000	0.00642738	0.745801	12.3968	0.503827	0.512113	2.45316	2.45743	3.81768	3.71879	3.63468	3.68359
440000	2	Chr03_229400000_229840000	0.0723523	0.69042	51.8788	0.506423	0.510527	2.14247	2.32345	3.63773	3.49875	2.89478	2.75423
760000	3	Chr03_229840000_230600000	0.00242105	0.806979	0.0263158	0.443797	0.449591	1.36846	1.61452	3.76023	3.60563	2.90244	2.91191
360000	3	Chr03_230600000_230960000	0.00508857	0.693706	0	0.504197	0.51397	1.16045	1.36345	3.26462	3.60874	4.9186	4.79736
520000	3	Chr03_230960000_231480000	0.0202154	0.841446	11.8013	0.428807	0.431758	1.6002	1.89063	4.06754	4.13575	3.15561	3.30829
2040000	3	Chr03_231480000_233520000	0.00769208	0.787586	12.8251	0.480897	0.485487	1.93781	2.07111	3.79844	3.74987	3.44408	3.41125
1720000	3	Chr03_233520000_235240000	0.0255506	0.749122	24.281	0.499629	0.504725	2.17281	2.64503	3.92795	3.88424	3.47648	3.53279
680000	2	Chr03_235240000_235920000	0.0312559	0.706975	149.049	0.517943	0.523576	3.30166	3.38002	3.0971	3.01212	3.52363	3.50733
840000	3	Chr03_235920000_236760000	0.00900595	0.762929	0.257937	0.489484	0.495297	1.21477	1.47371	3.66814	3.63218	4.35429	4.39672
520000	2	Chr03_236760000_237280000	0.100071	0.564622	440.712	0.524238	0.532058	5.41516	4.9992	2.3093	2.48223	2.64736	2.584
2240000	2	Chr03_237280000_239520000	0.0403235	0.666739	39.8955	0.519721	0.524742	2.65181	2.67259	3.18922	3.21625	3.66443	3.58483
1000000	2	Chr03_239520000_240520000	0.052077	0.603187	124.197	0.518813	0.526864	2.40594	2.5433	3.02666	2.98691	4.04735	4.13425
920000	3	Chr03_240520000_241440000	0.0347967	0.767991	18.6775	0.484565	0.491744	1.74639	1.94836	3.45926	3.46538	3.17708	3.24334
1920000	3	Chr03_241440000_243360000	0.0145042	0.728792	49.6632	0.500379	0.506822	1.78117	1.90061	3.4735	3.40476	2.83833	2.84361
1000000	2	Chr03_243360000_244360000	0.080676	0.630502	316.097	0.517896	0.525672	5.82689	5.58065	2.79042	2.82931	4.42363	4.43329
320000	2	Chr03_244360000_244680000	0.09795	0.705325	27.3333	0.514866	0.520977	1.79845	2.03343	3.63444	3.61849	3.23042	3.40188
520000	2	Chr03_244680000_245200000	0.0373404	0.626338	13.9551	0.554532	0.562182	3.06292	3.02526	2.61904	2.55971	4.97212	4.62672
600000	2	Chr03_245200000_245800000	0.03358	0.599902	17.4556	0.542302	0.552819	3.75539	3.5614	2.45011	2.46833	3.52618	3.34264
360000	3	Chr03_245800000_246160000	0.00963333	0.653992	2.49074	0.536311	0.543088	1.88162	2.06427	2.80792	2.65878	3.36674	3.39669
560000	2	Chr03_246160000_246720000	0.0330661	0.73767	88.0417	0.516654	0.526192	3.09763	3.07373	3.69656	3.58579	3.07712	3.19672
920000	2	Chr03_246720000_247640000	0.0667293	0.583257	908.076	0.541878	0.547685	4.01497	3.74267	2.98274	3.04996	3.53876	3.53029
400000	2	Chr03_247640000_248040000	0.0588538	0.626064	199.47	0.525625	0.538191	4.25104	4.34712	3.19768	3.36109	3.28318	3.16312
640000	2	Chr03_248040000_248680000	0.038375	0.688616	129.526	0.541589	0.5479	4.21122	4.01199	2.9611	3.05818	3.63432	3.65227
920000	2	Chr03_248680000_249600000	0.0729802	0.596075	159.941	0.505188	0.51276	3.6202	3.55397	2.73554	2.71236	3.51186	3.55353
1840000	2	Chr03_249600000_251440000	0.101891	0.574034	276.345	0.51794	0.523567	3.95852	3.66844	2.48429	2.44926	3.43998	3.34542
1320000	2	Chr03_251440000_252760000	0.0474727	0.639808	171.566	0.53024	0.536743	3.11403	3.57134	3.18909	3.14708	3.47158	3.45556
640000	2	Chr03_252760000_253400000	0.0501578	0.620713	73.5677	0.543281	0.55087	3.53778	3.51834	3.34905	3.31734	2.99141	2.91014
440000	2	Chr03_253400000_253840000	0.0505409	0.538911	305.197	0.561905	0.569909	6.54447	5.84712	2.14598	2.07391	2.67156	2.63459
920000	2	Chr03_253840000_254760000	0.0850714	0.504925	658.136	0.547634	0.555687	9.44443	8.35744	2.45722	2.46085	3.26524	3.28675
760000	1	Chr03_254760000_255520000	0.131063	0.559638	692.434	0.540212	0.544764	9.36051	8.23419	2.61356	2.5506	3.59293	3.55305
2000000	2	Chr03_255520000_257520000	0.0682072	0.558316	99.5983	0.530717	0.53844	6.14077	5.58658	2.28546	2.22949	3.74134	3.6097
440000	2	Chr03_257520000_257960000	0.081886	0.458716	183.612	0.542245	0.549908	3.91655	3.9057	2.11234	2.1904	3.18147	3.15594
3640000	1	Chr03_257960000_261600000	0.099002	0.51469	219.072	0.533429	0.541375	4.8996	4.88327	2.40814	2.42604	5.28063	5.07573
880000	1	Chr03_261600000_262480000	0.133019	0.547503	526.519	0.50054	0.509585	8.13337	8.38177	2.29879	2.32948	6.60764	6.3411
600000	2	Chr03_262480000_263080000	0.0866533	0.530683	313.717	0.531895	0.538763	9.81963	8.60643	2.06412	2.30556	4.29449	4.37604
560000	1	Chr03_263080000_263640000	0.0570018	0.485802	188.352	0.535066	0.548866	4.43373	4.41686	2.19549	2.21741	7.08365	6.83018
1520000	2	Chr03_263640000_265160000	0.0591649	0.714382	180.929	0.484516	0.489994	5.2468	4.94767	3.42619	3.36328	4.16093	4.15016
640000	2	Chr03_265160000_265800000	0.0470766	0.604266	55.7083	0.501266	0.506955	3.17488	3.24175	2.8893	3.01255	4.85818	4.87156
1200000	1	Chr03_265800000_267000000	0.0828858	0.514924	359.003	0.528088	0.534421	4.15455	3.89876	2.20393	2.22411	7.38962	7.10768
1560000	1	Chr03_267000000_268560000	0.115214	0.547366	362.513	0.533953	0.541655	7.91984	7.41235	2.34705	2.18298	7.4831	7.06631
1560000	2	Chr03_268560000_270120000	0.0617799	0.642434	90.7273	0.469577	0.478203	2.85322	2.90532	2.85211	2.91229	3.79978	3.7698
640000	1	Chr03_270120000_270760000	0.134666	0.611788	239.568	0.481931	0.490288	6.98973	7.90235	2.97296	3.0017	9.19807	8.96473
960000	1	Chr03_270760000_271720000	0.140756	0.607632	248.101	0.51264	0.523868	4.65858	4.49467	2.58711	2.60526	6.83282	6.33948
440000	1	Chr03_271720000_272160000	0.214657	0.509866	612.667	0.484805	0.488808	6.95317	6.17256	1.95044	1.98418	5.35491	5.26609
1840000	2	Chr03_272160000_274000000	0.0760962	0.681659	143.767	0.456665	0.462492	4.67075	4.48407	2.78088	2.77207	7.12914	6.92236
1400000	2	Chr03_274000000_275400000	0.0336424	0.673558	103.664	0.45373	0.461555	3.96867	4.1066	2.98352	2.92121	6.4322	6.30168
400000	1	Chr03_275400000_275800000	0.202568	0.4858	569.292	0.522814	0.526268	16.1729	14.2466	2.12889	2.05564	4.45926	4.07546
360000	1	Chr03_275800000_276160000	0.269081	0.450078	556.528	0.470067	0.471467	9.6392	9.06551	1.82927	1.77161	5.01753	5.09822
1840000	1	Chr03_276160000_278000000	0.0944646	0.543125	158.862	0.503593	0.513906	5.38063	5.01678	2.26164	2.27366	10.6142	9.94562
7800000	1	Chr03_278000000_285800000	0.122636	0.609842	210.551	0.468985	0.474192	6.16731	6.19018	3.43457	3.38393	7.59718	7.40692
1280000	1	Chr03_285800000_287080000	0.0740516	0.48233	3878.33	0.507722	0.513429	4.81585	4.55622	1.74963	1.67567	16.8123	15.6577
2280000	1	Chr03_287080000_289360000	0.223305	0.499034	361.72	0.471592	0.477881	8.81332	8.12691	2.33738	2.29287	8.13672	7.87454
520000	2	Chr04_0_520000	0.131366	0.661236	169.973	0.49882	0.504672	8.50196	7.49155	3.89886	3.87994	4.27483	4.05816
640000	1	Chr04_520000_1160000	0.421687	0.27948	1738.29	0.364804	0.3678	33.58	29.7212	1.76076	1.59422	4.70877	4.75707
720000	1	Chr04_2040000_2760000	0.239113	0.386692	1196.39	0.46988	0.479084	13.8899	13.3293	1.89605	1.68392	7.21327	6.90154
600000	1	Chr04_2760000_3360000	0.198934	0.436829	1151.25	0.506336	0.514266	9.08481	8.69834	1.94164	1.92411	4.5637	4.38438
1960000	1	Chr04_3360000_5320000	0.142508	0.591649	285.569	0.484099	0.489055	6.88348	6.59998	3.45655	3.47018	9.36957	9.21678
920000	1	Chr04_5320000_6240000	0.254948	0.435371	663.855	0.47296	0.477065	11.0991	10.1305	1.78897	1.75909	6.93329	6.5664
400000	1	Chr04_6520000_6920000	0.365358	0.321068	679.183	0.440211	0.443229	13.9602	12.7059	1.53214	1.51923	5.90141	5.7248
440000	1	Chr04_6920000_7360000	0.172591	0.499084	414.242	0.51029	0.51261	10.3218	10.4968	2.1214	2.08811	6.05107	5.67184
720000	1	Chr04_7760000_8480000	0.141711	0.585033	61.7176	0.537721	0.544656	8.09383	7.43572	2.54844	2.46353	8.23942	8.49776
520000	1	Chr04_9200000_9720000	0.12176	0.501567	765.769	0.509237	0.518313	9.90409	8.8777	2.66915	2.65931	8.60266	8.30178
360000	1	Chr04_9720000_10080000	0.191449	0.453906	261.105	0.515277	0.521526	12.1241	10.9164	1.89145	2.0005	5.9848	5.99676
520000	1	Chr04_10080000_10600000	0.183296	0.392922	474.451	0.473903	0.478787	16.8591	15.0949	1.91747	1.73752	4.67327	4.34039
760000	1	Chr04_10600000_11360000	0.119537	0.537411	315.548	0.531517	0.536082	16.613	15.0022	2.35318	2.32511	6.27309	5.78773
600000	2	Chr04_11360000_11960000	0.11581	0.546937	178.55	0.536273	0.543804	8.43083	7.58688	2.10963	2.07805	4.44047	4.40863
360000	2	Chr04_11960000_12320000	0.062625	0.6133	181.213	0.528279	0.532524	9.70076	8.23757	2.81202	2.69715	5.0785	5.00964
760000	1	Chr04_12320000_13080000	0.19297	0.420661	329.825	0.489215	0.491897	10.093	9.86793	1.90874	1.91526	4.57638	4.35572
600000	2	Chr04_13080000_13680000	0.0843228	0.681128	165.912	0.547536	0.558027	5.67892	5.36202	3.17925	3.21827	3.24069	3.38413
640000	1	Chr04_13680000_14320000	0.162475	0.421156	372.583	0.500195	0.503549	11.2435	9.58774	1.81914	1.7314	4.20667	4.01554
1040000	2	Chr04_14320000_15360000	0.033911	0.718814	20.1033	0.506123	0.511866	3.25789	3.24219	3.7469	3.94555	3.81463	4.01567
560000	1	Chr04_15360000_15920000	0.182568	0.423736	366.464	0.522778	0.526099	10.6836	9.40553	2.27042	2.28395	7.7929	7.37753
560000	1	Chr04_15920000_16480000	0.0768589	0.495364	497.393	0.536061	0.547996	5.16666	4.91803	2.74715	2.76047	4.90111	5.10726
560000	2	Chr04_16480000_17040000	0.118954	0.53248	82.0179	0.533482	0.538216	7.97198	7.08715	2.20701	2.17261	4.7595	4.46939
1000000	1	Chr04_17040000_18040000	0.11181	0.504555	607.377	0.526254	0.534949	7.43429	7.09312	2.3557	2.32182	4.17145	4.14255
680000	2	Chr04_18040000_18720000	0.0769074	0.653819	200.525	0.506416	0.512885	2.61239	2.77126	4.35155	4.45686	5.08537	5.08276
920000	1	Chr04_18720000_19640000	0.232963	0.427808	380.957	0.508945	0.508281	9.01102	8.34074	2.01474	2.13004	4.10465	3.96605
960000	2	Chr04_19640000_20600000	0.0486823	0.711107	96.7014	0.486325	0.492058	5.78113	5.34688	3.58681	3.77602	3.40265	3.47997
880000	1	Chr04_20600000_21480000	0.156726	0.555728	306.443	0.524537	0.528354	9.96441	8.98043	2.68824	2.55142	4.84969	4.70168
680000	2	Chr04_21480000_22160000	0.0715956	0.578625	183.794	0.549106	0.560504	7.28521	6.72785	2.49554	2.4887	3.38579	3.18419
520000	2	Chr04_22160000_22680000	0.0989385	0.610588	255.218	0.536451	0.542591	6.1013	5.55384	2.58216	2.67496	4.66463	4.17297
880000	3	Chr04_22680000_23560000	0.0142435	0.779652	35.5451	0.500828	0.505903	3.54218	4.12678	4.01831	4.02835	3.20823	3.3964
1040000	2	Chr04_23560000_24600000	0.112075	0.57763	405.471	0.511777	0.516539	8.84665	7.88499	2.97573	2.88531	3.78777	3.59173
600000	2	Chr04_24600000_25200000	0.0789383	0.528138	280.989	0.573414	0.582979	11.1682	10.275	2.45461	2.35118	3.69931	3.74727
520000	2	Chr04_25200000_25720000	0.0448804	0.660084	29.5621	0.513148	0.515305	3.49525	3.50925	2.9649	2.88989	5.10416	4.8655
360000	2	Chr04_25720000_26080000	0.0525222	0.582431	35.3241	0.538952	0.547658	2.95729	3.03044	2.90557	2.80059	5.49246	5.28955
1480000	3	Chr04_26080000_27560000	0.00967027	0.851337	1.65541	0.441762	0.447088	1.57713	1.80008	3.77034	3.85572	3.07887	3.09274
1160000	2	Chr04_27560000_28720000	0.125676	0.502396	245.552	0.537461	0.542038	7.64393	7.08363	2.20535	2.21597	3.31015	3.38961
2600000	3	Chr04_28720000_31320000	0.0259445	0.782659	22.7178	0.467792	0.473696	2.16274	2.18564	3.38908	3.3235	2.8016	2.86415
1200000	1	Chr04_31320000_32520000	0.0806492	0.544634	176.978	0.526298	0.532965	5.73603	5.29868	2.55103	2.41465	4.86778	4.84977
280000	2	Chr04_32520000_32800000	0.0765741	0.485237	133.333	0.533322	0.533576	5.19662	4.99507	2.39457	2.32195	3.44281	3.24842
480000	2	Chr04_32800000_33280000	0.0779146	0.628442	382.09	0.548091	0.555902	4.39344	4.1233	2.94638	2.79511	3.22412	3.15832
560000	3	Chr04_33280000_33840000	0.002875	0.689575	5.97024	0.507447	0.51172	3.055	3.01007	2.50176	2.5124	2.42672	2.43189
680000	2	Chr04_33840000_34520000	0.0752646	0.513408	307.723	0.545657	0.5523	4.212	4.01647	2.17039	1.98592	3.78832	3.64998
1000000	3	Chr04_34520000_35520000	0.009428	0.685339	3.86667	0.480536	0.486092	1.64467	1.84077	3.41827	3.36745	3.62223	3.66947
520000	3	Chr04_35520000_36040000	0.00863462	0.651887	10.1731	0.538148	0.545249	3.26202	3.22383	2.73628	2.79306	4.35316	4.33945
880000	2	Chr04_36040000_36920000	0.039225	0.683698	41.0455	0.491436	0.499346	1.94234	2.02523	3.3201	3.29164	3.23845	3.25867
920000	3	Chr04_36920000_37840000	0.0106565	0.835345	36.5435	0.461969	0.468332	1.69298	1.88341	4.42601	4.35681	3.30117	3.28438
600000	2	Chr04_37840000_38440000	0.019865	0.581722	82.2056	0.536023	0.54334	3.06783	2.99572	2.48739	2.58589	3.20493	3.17735
520000	2	Chr04_38440000_38960000	0.107915	0.556738	152.391	0.521855	0.525428	6.06711	5.83968	2.83098	2.70674	3.50196	3.59173
640000	1	Chr04_38960000_39600000	0.14782	0.513133	64.8229	0.506762	0.514136	3.53206	3.44075	2.62792	2.58728	5.75639	5.19703
680000	2	Chr04_39600000_40280000	0.0993015	0.625126	105.088	0.544402	0.550555	8.37747	7.83998	3.05805	3.05637	3.125	3.10291
1440000	2	Chr04_40280000_41720000	0.0470771	0.615442	59.8611	0.536754	0.541866	2.7425	2.74635	2.88175	2.86453	3.98345	3.71178
480000	2	Chr04_41720000_42200000	0.0644187	0.640871	142.326	0.507902	0.51186	5.05939	5.04297	2.93716	3.00166	3.15781	3.02672
520000	2	Chr04_42200000_42720000	0.0322846	0.695704	253.872	0.534131	0.535524	2.61199	2.67705	3.20005	3.08522	2.93184	2.89888
760000	2	Chr04_42720000_43480000	0.0597813	0.563588	18.2533	0.530715	0.536882	2.10844	2.31351	2.50452	2.63486	3.01404	2.98691
1640000	2	Chr04_43480000_45120000	0.0284866	0.644493	103.569	0.505755	0.512742	2.548	2.78884	2.78912	2.81856	3.31597	3.23866
1320000	2	Chr04_45120000_46440000	0.0254656	0.673347	84.8193	0.509626	0.518706	2.93571	2.9232	2.94489	2.80252	4.5313	4.58974
1160000	2	Chr04_46440000_47600000	0.0446621	0.68219	201.98	0.529036	0.536719	4.78337	5.07786	3.26848	3.18064	3.71784	3.66412
1280000	2	Chr04_47600000_48880000	0.0354602	0.716717	180.724	0.535426	0.54335	3.9561	4.14675	3.42061	3.40698	3.48819	3.49121
640000	2	Chr04_48880000_49520000	0.0552969	0.515102	135.656	0.558643	0.563293	8.37045	7.58397	2.76916	2.74489	3.27527	3.12688
400000	2	Chr04_49520000_49920000	0.0320425	0.606712	68.4833	0.549162	0.551659	1.66269	1.97385	2.60334	2.79857	4.1893	4.01096
680000	2	Chr04_49920000_50600000	0.0407485	0.551237	93.2892	0.525813	0.535722	5.26802	5.05563	2.35997	2.30959	3.33422	3.28085
520000	2	Chr04_50600000_51120000	0.0592712	0.754198	191.654	0.521408	0.531445	3.38026	3.40259	3.63781	3.69325	3.16832	3.0232
3440000	3	Chr04_51120000_54560000	0.00839199	0.809675	7.35015	0.458124	0.464398	1.56511	1.75934	3.47392	3.49372	3.40902	3.37255
520000	3	Chr04_54560000_55080000	0.0244827	0.70559	5.54487	0.488233	0.492736	2.97087	2.95683	3.29034	3.31951	3.18543	3.15336
760000	3	Chr04_55080000_55840000	0.00466974	0.694155	3.56579	0.486634	0.492072	1.89144	2.12901	3.63893	3.52093	5.41371	5.56756
600000	3	Chr04_55840000_56440000	0.020795	0.755873	3.95556	0.455852	0.466138	1.30611	1.51665	3.50774	3.41744	4.2147	3.94056
1000000	2	Chr04_56440000_57440000	0.037836	0.5866	505.937	0.539689	0.546246	5.61815	5.03926	3.09413	3.08975	4.33137	4.34897
720000	2	Chr04_57440000_58160000	0.0239514	0.624833	103.884	0.529716	0.535689	2.99294	2.96643	3.15311	3.064	5.12309	5.15666
520000	3	Chr04_58160000_58680000	0.00463846	0.718671	9.92308	0.498029	0.502549	1.63648	1.90542	3.46762	3.1777	3.23086	3.1865
840000	2	Chr04_58680000_59520000	0.044781	0.645352	88.2937	0.540037	0.546177	5.06209	4.90424	2.85193	2.76283	3.75978	3.66305
1120000	2	Chr04_59520000_60640000	0.0293477	0.66098	57.3363	0.512875	0.520937	3.58778	3.9236	3.42036	3.3564	3.632	3.68439
960000	2	Chr04_60640000_61600000	0.0472293	0.68329	75.7065	0.52103	0.528288	2.65405	2.7705	3.40608	3.37582	3.16722	3.16012
1240000	2	Chr04_61600000_62840000	0.0438185	0.721721	88.7312	0.498277	0.504762	2.96183	2.82556	3.37613	3.37303	3.24936	3.31561
800000	2	Chr04_62840000_63640000	0.0276225	0.755633	127.658	0.534556	0.543002	4.12839	4.33013	3.36787	3.45864	3.06311	3.07195
1600000	3	Chr04_63640000_65240000	0.0173822	0.802094	12.5924	0.469906	0.475379	1.60406	1.76359	3.57484	3.64181	3.53347	3.49042
1280000	3	Chr04_65240000_66520000	0.0328173	0.758433	32.7795	0.47136	0.474437	1.87433	2.06455	3.88682	3.92934	3.87224	3.8241
360000	2	Chr04_66520000_66880000	0.0562417	0.675706	72.287	0.509894	0.51399	2.21285	2.33491	3.87114	3.71106	3.14071	3.03596
560000	2	Chr04_66880000_67440000	0.0585589	0.642775	114.833	0.505757	0.509808	2.21776	2.6598	3.114	3.05598	4.0561	3.83111
1320000	3	Chr04_67440000_68760000	0.0453909	0.739974	255.725	0.473538	0.478815	3.38844	3.53039	3.46375	3.40972	3.14513	3.06916
2000000	3	Chr04_68760000_70760000	0.01726	0.816149	19.6533	0.460384	0.466115	1.4403	1.67206	3.73103	3.75758	2.99862	2.99542
440000	3	Chr04_70760000_71200000	0.000743182	0.824245	9.04545	0.494353	0.50116	2.332	2.39503	3.64108	3.60132	2.74177	2.89694
360000	2	Chr04_71200000_71560000	0.0438472	0.660947	463.074	0.517884	0.526497	4.84207	4.70993	2.99162	2.99072	2.96363	3.1083
680000	2	Chr04_71560000_72240000	0.0391897	0.75544	361.853	0.501632	0.504341	4.43207	5.10755	3.91123	3.95039	3.02515	2.9038
840000	3	Chr04_72240000_73080000	0.0229167	0.684732	29.6548	0.492309	0.496876	2.25392	2.27665	3.11502	3.13187	2.82564	2.75317
480000	2	Chr04_73080000_73560000	0.0298125	0.70026	250.333	0.503172	0.511692	4.18996	3.97416	3.28593	3.22722	2.94308	2.9676
1000000	3	Chr04_73560000_74560000	0.028854	0.800741	16.2667	0.461438	0.467288	1.74239	1.89025	3.68469	3.60076	2.73902	2.83259
640000	2	Chr04_74560000_75200000	0.0909359	0.650598	269.516	0.535418	0.539704	5.73371	5.46436	3.28682	3.29049	2.91378	2.96972
520000	3	Chr04_75200000_75720000	0.0103731	0.776512	18.2115	0.475484	0.4799	2.53183	2.52855	3.7789	3.94367	2.9579	2.92543
600000	2	Chr04_75720000_76320000	0.0361467	0.661642	72.9944	0.522363	0.528578	4.34077	4.70582	3.31256	3.36221	3.23008	3.14702
360000	3	Chr04_76320000_76680000	0.0274222	0.747961	5.25926	0.488997	0.492423	1.5562	1.72839	3.64102	3.51307	2.60366	2.66326
720000	3	Chr04_76680000_77400000	0.0606597	0.714453	52.9815	0.477687	0.481636	2.13433	2.44143	3.89114	3.67167	3.9815	3.8372
920000	2	Chr04_77400000_78320000	0.07895	0.57577	176.888	0.52709	0.538887	4.05674	3.73398	3.18243	3.21179	3.09824	3.06826
400000	2	Chr04_78320000_78720000	0.0596225	0.636783	40.2	0.532224	0.537655	4.30834	4.05995	2.79447	2.8467	3.1564	3.15472
1520000	3	Chr04_78720000_80240000	0.0331993	0.763894	55.7281	0.491718	0.49489	1.86975	2.22366	3.8267	3.79445	3.09137	3.0085
2600000	3	Chr04_80240000_82840000	0.0269066	0.752922	38.982	0.484377	0.490525	3.29919	3.15511	3.49041	3.52434	3.06513	3.01854
440000	2	Chr04_82840000_83280000	0.0607545	0.679941	54.5758	0.480448	0.485682	3.5157	3.73052	3.59614	3.70528	2.99684	3.07627
1880000	3	Chr04_83280000_85160000	0.00768978	0.817665	40.4964	0.477627	0.482226	2.23601	2.29915	3.8101	3.83002	2.85588	2.8274
680000	2	Chr04_85160000_85840000	0.0768676	0.650569	23.2255	0.513765	0.519332	1.52501	1.74167	2.98864	3.04911	2.65244	2.68252
960000	3	Chr04_85840000_86800000	0.0782242	0.793607	81.1789	0.475841	0.479695	2.12471	2.37169	3.9917	4.03912	3.14319	3.12231
600000	2	Chr04_86800000_87400000	0.0714633	0.602507	164.122	0.513324	0.518226	3.40211	3.38956	3.18268	3.20862	2.94956	2.85731
440000	3	Chr04_87400000_87840000	0.00397955	0.804434	26.1136	0.480968	0.488951	1.71484	2.0304	4.47243	4.48099	3.41772	3.40091
400000	2	Chr04_87840000_88240000	0.036805	0.607703	135.75	0.545402	0.554555	5.9399	5.23391	2.74223	2.67529	2.7224	2.79212
360000	3	Chr04_88240000_88600000	0.0582583	0.718456	65.3796	0.490671	0.50071	3.38844	3.46501	3.92645	4.00016	2.93771	2.98542
760000	3	Chr04_88600000_89360000	0.0249974	0.708593	11.9781	0.47912	0.486679	2.24113	2.46504	3.99441	3.88049	3.38356	3.38885
480000	2	Chr04_89360000_89840000	0.145277	0.637437	121.535	0.507875	0.510649	5.80854	8.30557	3.40065	3.52112	2.89004	3.14838
4000000	3	Chr04_89840000_93840000	0.00413722	0.85632	6.19747	0.448558	0.452401	1.34158	1.55459	3.87261	4.0226	2.82177	2.88506
1920000	3	Chr04_93840000_95760000	0.0286021	0.829834	35.6753	0.458402	0.462109	2.58185	2.60571	3.89977	3.90944	2.87625	2.90405
600000	3	Chr04_95760000_96360000	0	0.88987	0	0.439077	0.441324	1.13422	1.48698	4.04964	4.18116	2.85524	2.92633
920000	3	Chr04_96360000_97280000	0.0148261	0.85221	32.9348	0.433686	0.438877	1.57344	1.76706	3.74836	3.88274	2.87568	2.92325
1400000	3	Chr04_97280000_98680000	0.0344264	0.75449	101.219	0.475586	0.480249	2.85835	3.21379	3.69658	3.61273	2.74902	2.73083
2320000	3	Chr04_98680000_101000000	0.00130437	0.870125	1.01456	0.437764	0.442786	1.26066	1.47129	3.60939	3.5534	2.66205	2.61851
880000	3	Chr04_101000000_101880000	0.0173159	0.814819	22.9205	0.474897	0.47832	1.4341	1.67642	3.98105	3.95264	2.85603	2.86893
1400000	3	Chr04_101880000_103280000	0.00575	0.839089	2.63571	0.455124	0.460423	1.28906	1.52969	3.91607	3.89743	2.88614	2.91899
4240000	3	Chr04_103280000_107520000	0.00799127	0.823766	32.2712	0.453481	0.45862	1.74057	2.09367	3.72115	3.69071	2.82352	2.78071
560000	3	Chr04_107520000_108080000	0.0196536	0.770095	35.6369	0.486613	0.491447	2.48614	2.59653	4.3348	4.44546	3.23693	3.2779
2440000	3	Chr04_108080000_110520000	0.00820947	0.85083	19.1481	0.442267	0.445345	1.45547	1.68011	3.68703	3.66625	2.62996	2.63347
1760000	3	Chr04_110520000_112280000	0.0171408	0.82018	38.0996	0.437079	0.440318	1.57802	1.73341	3.78437	3.79565	2.79863	2.74791
4680000	3	Chr04_112280000_116960000	0.00944077	0.829094	13.1452	0.447268	0.450979	1.5835	1.77546	3.73365	3.78922	2.83113	2.90031
1120000	3	Chr04_116960000_118080000	0.0139402	0.790663	14.8006	0.448207	0.450685	1.36666	1.59891	3.86568	4.16016	2.88108	2.90329
640000	3	Chr04_118080000_118720000	0.00922813	0.72588	10.2396	0.490801	0.497167	1.52	1.60264	3.9761	3.97508	2.79544	2.82121
960000	2	Chr04_118720000_119680000	0.0424312	0.608392	40.8125	0.519204	0.524515	3.01009	3.16278	3.21961	3.12112	2.79465	2.78997
360000	2	Chr04_119680000_120040000	0.0395611	0.678103	26.7685	0.495465	0.503079	5.5271	5.3302	3.93191	3.77546	2.91997	2.81113
800000	2	Chr04_120040000_120840000	0.0282613	0.710577	69.6583	0.495754	0.501173	2.92617	2.94972	3.64873	3.70858	3.21439	3.30072
400000	2	Chr04_120840000_121240000	0.0334825	0.77167	28.2	0.523664	0.526615	1.52765	1.75629	3.52643	3.64577	2.6854	2.85045
1360000	3	Chr04_121240000_122600000	0.0091875	0.866639	11.0147	0.459927	0.465363	1.37163	1.56188	3.98934	4.01592	2.87927	2.96834
1160000	3	Chr04_122600000_123760000	0.00887826	0.820248	40.1565	0.466157	0.47066	2.00838	2.18788	3.82896	3.9662	3.00452	2.85884
440000	2	Chr04_123760000_124200000	0.027675	0.719375	179.53	0.5193	0.520949	3.7317	4.10031	3.91875	3.78461	3.01128	3.04329
1920000	3	Chr04_124200000_126120000	0.0165524	0.81174	14.5061	0.481383	0.486149	1.86514	1.99958	3.92173	3.97762	2.96565	2.97877
1080000	3	Chr04_126120000_127200000	0.0383074	0.710643	29.358	0.451889	0.45946	1.65341	1.79831	3.63597	3.69313	2.74122	2.82673
1840000	3	Chr04_127200000_129040000	0.0112088	0.810051	5.81502	0.463434	0.466918	1.60905	1.80607	4.1574	4.14307	2.75578	2.89786
1560000	3	Chr04_129040000_130600000	0.0179833	0.810395	47.2564	0.478497	0.482283	1.7729	1.92407	3.98323	4.00169	2.93181	2.88718
3520000	3	Chr04_130600000_134120000	0.011506	0.838616	27.8908	0.460007	0.465498	1.85119	2.1307	4.00611	3.94201	2.85845	2.82313
2360000	3	Chr04_134120000_136480000	0.0111797	0.867407	20.8261	0.468679	0.473537	2.06086	2.41762	4.05235	4.05194	3.26614	3.30372
720000	3	Chr04_136480000_137200000	0.0147944	0.740211	10.0093	0.480821	0.48464	1.30988	1.56586	3.47498	3.60076	2.70586	2.62101
2240000	3	Chr04_137200000_139440000	0.00357232	0.828803	7.3497	0.454529	0.458125	1.71263	1.89609	3.88592	3.87972	2.71882	2.77327
680000	3	Chr04_139440000_140120000	0.00510147	0.795931	5.91176	0.457053	0.45889	1.13547	1.41054	3.86134	3.86951	2.78307	2.83789
4360000	3	Chr04_140120000_144480000	0.0174791	0.849752	16.3822	0.445013	0.450104	1.45573	1.67352	4.04326	4.05945	2.97731	3.01334
2440000	3	Chr04_144480000_146920000	0.00861079	0.85095	19.2988	0.457363	0.462579	1.67056	1.8412	3.77416	3.79796	2.78935	2.7965
4960000	3	Chr04_146920000_151880000	0.00868226	0.852705	36.8669	0.442246	0.446473	1.37653	1.6232	3.74664	3.75265	2.7487	2.76683
720000	2	Chr04_151880000_152600000	0.0828875	0.755708	97.9167	0.452644	0.459027	2.46658	2.51649	4.39755	4.36565	3.38147	3.38943
3240000	3	Chr04_152600000_155840000	0.0139081	0.822432	19.1973	0.465929	0.471884	1.75389	1.92411	3.85435	3.89199	2.78984	2.78453
2080000	3	Chr04_155840000_157920000	0.0064726	0.806707	37.3285	0.465215	0.469019	2.14541	2.26537	3.87194	3.88094	2.9004	2.9361
1000000	2	Chr04_157920000_158920000	0.012115	0.726819	23.9167	0.505441	0.510994	4.07305	4.03352	3.70802	3.74233	2.75323	2.83367
680000	3	Chr04_158920000_159600000	0.0273074	0.795856	10.6078	0.469894	0.470698	1.73877	1.99519	3.72433	3.71719	2.75873	2.75561
1120000	3	Chr04_159600000_160720000	0.00784144	0.80988	12.6456	0.476648	0.482498	1.79971	2.00683	3.64911	3.74851	3.1054	3.10562
920000	2	Chr04_160720000_161640000	0.0266283	0.753938	39.2029	0.496015	0.499321	3.01219	3.6996	3.69052	3.63481	2.93066	2.87343
800000	2	Chr04_161640000_162440000	0.04468	0.631718	288.525	0.556498	0.562948	5.15844	5.48718	2.93552	3.00824	2.82469	2.71503
1720000	3	Chr04_162440000_164160000	0.0150207	0.785559	34.4083	0.474199	0.480711	2.20211	2.3946	3.85863	3.79585	2.87238	2.96624
720000	3	Chr04_164160000_164880000	0	0.858486	0	0.443303	0.448281	1.25832	1.49974	4.11595	4.10811	3.08924	3.15555
600000	3	Chr04_164880000_165480000	0.00501356	0.792576	7.63277	0.491203	0.49494	1.54738	1.77299	3.979	4.13164	3.64123	3.64598
1600000	3	Chr04_165480000_167080000	0.00623459	0.887744	10.5702	0.432353	0.438119	1.40723	1.60291	3.84346	3.80576	2.70618	2.8235
880000	3	Chr04_167080000_167960000	0.0310068	0.835165	52.053	0.462548	0.46956	2.099	2.30603	4.31236	4.244	3.44164	3.31824
440000	2	Chr04_167960000_168400000	0.0649233	0.687319	217.473	0.526682	0.536255	1.98133	2.09556	3.11289	3.25434	2.80903	2.82219
2000000	3	Chr04_168400000_170400000	0.0328338	0.789843	47.1795	0.468496	0.474379	1.97006	2.1636	4.23937	4.21759	3.02116	3.04584
3520000	3	Chr04_170400000_173920000	0.00211619	0.841473	18.7547	0.444395	0.449491	1.38045	1.63846	3.90819	3.85608	2.74859	2.76945
800000	3	Chr04_173920000_174720000	0.0157225	0.805907	71.6833	0.452314	0.456787	2.4297	2.50446	3.7191	3.63094	2.74828	2.68891
1920000	3	Chr04_174720000_176640000	0.000296875	0.848745	0.00868056	0.429408	0.435583	1.13026	1.41381	3.748	3.70162	2.75591	2.84005
1720000	3	Chr04_176640000_178360000	0.00824477	0.789542	38.6124	0.463142	0.468897	1.89848	2.06614	3.84681	3.86712	2.85166	2.86659
1640000	3	Chr04_178360000_180000000	0.0277417	0.734258	53.1943	0.495031	0.501053	2.08402	2.23791	3.80275	3.6052	3.18241	3.25638
3240000	3	Chr04_180000000_183240000	0.0082613	0.778925	33.7853	0.481273	0.485558	2.61546	2.65881	3.62611	3.63618	3.0413	3.05519
560000	2	Chr04_183240000_183800000	0.0675036	0.649784	82.4821	0.508181	0.513389	3.74143	3.6974	3.4662	3.29952	4.25047	4.21494
3440000	3	Chr04_183800000_187240000	0.0104824	0.824096	36.2392	0.465838	0.47037	1.86166	2.03089	3.7662	3.77237	2.75999	2.77286
2240000	3	Chr04_187240000_189480000	0.00125625	0.80968	0.333333	0.455543	0.460511	1.41514	1.69859	3.55966	3.7234	2.79914	2.84089
560000	2	Chr04_189480000_190040000	0.0205375	0.590234	20.2024	0.531684	0.540427	4.06123	3.7815	3.06332	3.08196	2.91493	2.9416
480000	3	Chr04_190040000_190520000	0.0116188	0.77854	47.1389	0.481428	0.485469	3.35045	3.26544	4.12324	4.06576	3.14485	3.17485
920000	3	Chr04_190520000_191440000	0.00222283	0.815132	5.4529	0.453127	0.459895	1.55747	1.80408	3.72032	3.68489	3.18835	3.25486
640000	3	Chr04_191440000_192080000	0.0160297	0.779772	48.2708	0.446193	0.452957	2.21378	2.22854	3.51307	3.52916	2.93212	2.83435
760000	2	Chr04_192080000_192840000	0.0295039	0.697014	37.8772	0.490874	0.497947	1.68416	1.91099	3.62564	3.62835	3.76685	3.75854
600000	3	Chr04_192840000_193440000	0.0344033	0.840095	69.6167	0.480872	0.487055	1.9727	2.15036	3.77882	3.73312	2.66306	2.78895
1520000	3	Chr04_193440000_194960000	0.0129497	0.758784	76.9139	0.477853	0.483689	2.618	2.59394	3.68468	3.58198	2.82881	2.8807
880000	3	Chr04_194960000_195840000	0.007525	0.692612	18.5606	0.508154	0.511333	2.20475	2.34439	3.39022	3.43008	2.89125	2.94631
880000	2	Chr04_195840000_196720000	0.0354287	0.707685	38.3985	0.529377	0.535216	3.00308	3.09937	3.47299	3.49167	2.9635	3.00941
1560000	3	Chr04_196720000_198280000	0.0445417	0.76804	71.7073	0.493361	0.498701	3.44104	3.42315	3.79258	3.70937	2.91058	2.85699
2200000	3	Chr04_198280000_200480000	0.0054289	0.813136	4.73089	0.461676	0.465873	1.48688	1.74515	3.83862	3.91835	2.86054	2.898
1280000	3	Chr04_200480000_201760000	0.0138438	0.755192	41.1484	0.470824	0.47754	1.92903	2.03443	3.24476	3.37203	3.21827	3.15668
520000	3	Chr04_201760000_202280000	0.00949808	0.728262	19.4103	0.490421	0.494184	2.90995	2.93507	3.45675	3.74447	2.86407	2.87016
1040000	3	Chr04_202280000_203320000	0.00939515	0.782124	3.9644	0.489685	0.497118	1.34267	1.5609	3.51632	3.49454	2.76154	2.81074
2280000	3	Chr04_203320000_205600000	0.0171314	0.744866	19.7124	0.493098	0.498002	2.04467	2.21612	3.69565	3.60436	2.98452	2.98805
3160000	3	Chr04_205600000_208760000	0.0194668	0.727093	42.3925	0.495692	0.502225	1.98785	2.11108	3.43132	3.37509	3.40583	3.39581
1280000	3	Chr04_208760000_210040000	0.0158703	0.711873	6.30208	0.47917	0.484292	2.20325	2.34904	3.37704	3.31502	3.22822	3.19011
560000	3	Chr04_210040000_210600000	0.0267911	0.683248	44.0476	0.501704	0.507472	2.50841	2.59203	3.05376	3.09253	3.03201	3.12097
280000	3	Chr04_210600000_210880000	0.0140185	0.722652	4.88889	0.49604	0.497872	2.57299	2.68909	3.68745	3.67384	2.89092	3.08526
2960000	3	Chr04_210880000_213840000	0.00814207	0.797948	40.0931	0.475693	0.482078	1.88667	1.99688	3.47648	3.42144	3.54353	3.44229
600000	2	Chr04_213840000_214440000	0.02162	0.609392	29.5722	0.541972	0.549989	3.81541	3.70873	2.81107	2.83252	2.72104	2.84896
600000	2	Chr04_214440000_215040000	0.02219	0.741195	17.0722	0.506709	0.512692	2.55083	2.75393	3.65017	3.69325	3.18795	3.07097
440000	3	Chr04_215040000_215480000	0.00334091	0.785677	0	0.469014	0.478044	1.15209	1.4465	3.15612	3.29136	2.92774	2.84941
680000	2	Chr04_215480000_216160000	0.0459956	0.608347	37.6275	0.498271	0.505096	2.49646	2.54381	3.00248	2.91456	3.26029	3.23212
480000	3	Chr04_216160000_216640000	0.0135489	0.806489	14.8369	0.496833	0.501617	3.59745	3.39089	4.21353	4.28765	3.51833	3.47946
1200000	3	Chr04_216640000_217840000	0.0204763	0.745514	42.4548	0.485832	0.493697	1.62679	1.79844	3.29709	3.36625	3.12601	3.20842
1400000	3	Chr04_217840000_219240000	0.0165655	0.793078	94.8513	0.476764	0.484471	2.35668	2.36062	3.51519	3.45349	2.85426	2.85505
560000	2	Chr04_219240000_219800000	0.06976	0.722451	24.3091	0.495879	0.500307	2.10892	2.26828	3.80758	3.56354	3.68695	3.52842
1800000	2	Chr04_219800000_221600000	0.0240571	0.711636	53.2549	0.516267	0.5215	2.40782	2.46849	3.38002	3.34369	2.97226	2.95479
1040000	2	Chr04_221600000_222640000	0.0420163	0.691763	29.6955	0.498445	0.504194	2.23655	2.30453	3.01236	2.96712	3.69408	3.64406
2640000	3	Chr04_222640000_225280000	0.0130265	0.761105	2.83712	0.478289	0.484063	1.66684	1.79611	3.12938	3.09986	4.04141	4.10451
560000	2	Chr04_225280000_225840000	0.0469304	0.560257	56.1429	0.555831	0.564956	2.60295	3.50643	2.77086	2.76355	4.48606	4.48928
2120000	2	Chr04_225840000_227960000	0.0442863	0.641955	45.989	0.509773	0.516215	2.99782	3.07869	2.89412	2.861	3.38466	3.38007
760000	2	Chr04_227960000_228720000	0.158612	0.56967	137.355	0.53609	0.54242	3.81559	3.84137	2.86558	2.84222	3.4804	3.43797
320000	1	Chr04_228720000_229040000	0.121834	0.484422	174.906	0.532963	0.535856	7.09193	6.71959	1.97125	1.95144	3.76653	3.68112
1160000	2	Chr04_229040000_230200000	0.0980647	0.524934	264.825	0.547417	0.55669	4.30163	4.24787	2.58658	2.51149	3.94334	3.91957
2840000	2	Chr04_230200000_233040000	0.0642711	0.710957	70.0047	0.438714	0.446414	2.60848	2.74705	2.92269	2.93319	4.44667	4.34814
600000	2	Chr04_233040000_233640000	0.118092	0.551485	196.661	0.563019	0.565876	6.79561	6.27558	2.64021	2.56493	4.57264	4.49827
1720000	2	Chr04_234120000_235840000	0.107721	0.667553	71.3023	0.454603	0.459577	3.64823	3.73668	4.18248	4.18475	4.88738	4.80957
1480000	1	Chr04_235840000_237320000	0.103243	0.59856	170.428	0.528774	0.537184	3.84064	3.89147	2.38725	2.37846	5.84585	5.83286
560000	1	Chr04_237320000_237880000	0.197916	0.487125	371.909	0.534954	0.539057	7.3087	6.57064	5.02566	5.30482	4.92426	4.69732
5240000	2	Chr04_237880000_243120000	0.0581183	0.674483	16.2816	0.411387	0.415363	2.87172	3.17854	6.48368	6.49343	7.08493	6.939
760000	2	Chr04_243120000_243880000	0.0946513	0.730607	27.3333	0.421351	0.423586	3.31896	3.31803	3.16765	3.07441	5.96002	5.80725
400000	1	Chr04_243880000_244280000	0.241062	0.494923	355.897	0.554891	0.564408	5.57123	5.09108	1.42249	1.55375	6.30722	6.30275
680000	2	Chr04_244280000_244960000	0.187168	0.594557	31.8333	0.39609	0.402264	3.71727	3.57838	2.27718	2.25447	8.45427	8.39466
920000	2	Chr04_244960000_245880000	0.11933	0.708762	17.5942	0.40861	0.408524	2.28454	2.44844	4.04631	4.09161	8.31465	8.39177
4760000	1	Chr04_245880000_250640000	0.201256	0.508921	513.862	0.464853	0.467348	7.08168	6.9242	3.75645	3.82129	7.87164	7.52654
4440000	1	Chr05_0_4440000	0.198061	0.52225	627.695	0.426822	0.42853	10.0101	9.21877	4.42796	4.44076	6.82775	6.59933
400000	1	Chr05_4440000_4840000	0.193421	0.635145	309.579	0.487406	0.488388	8.62685	9.49192	7.11404	6.74981	5.76055	5.80711
440000	1	Chr05_4840000_5280000	0.317443	0.387793	637.311	0.510703	0.510729	11.7572	10.8321	3.86071	4.20617	4.71293	4.59633
2400000	2	Chr05_5280000_7680000	0.121542	0.719072	115.584	0.466098	0.468703	4.11659	4.10768	4.5483	4.51328	4.47403	4.34013
800000	2	Chr05_7680000_8480000	0.108801	0.733546	754.857	0.512652	0.516554	6.01772	5.65553	3.81379	3.83646	4.90443	4.85867
480000	3	Chr05_8480000_8960000	0.0271375	0.806625	15.0556	0.499564	0.509778	4.20183	4.28153	3.94352	3.76621	3.93147	4.0328
1720000	1	Chr05_8960000_10680000	0.0638059	0.651142	123.014	0.537766	0.545466	5.31247	4.96325	2.85487	2.81768	5.77001	5.6226
480000	1	Chr05_10680000_11160000	0.215769	0.375242	2124.53	0.512043	0.514261	9.2898	8.66365	1.51749	1.74301	5.83457	5.42931
600000	1	Chr05_11160000_11760000	0.0792133	0.61916	197.378	0.509214	0.516876	4.63546	4.28078	2.81475	2.97474	9.68819	9.40847
1280000	1	Chr05_11760000_13040000	0.17316	0.485647	309.406	0.533703	0.539388	6.50247	5.93404	3.01699	3.01309	4.97561	4.74666
3240000	2	Chr05_13040000_16280000	0.0374918	0.654093	56.9308	0.514504	0.519057	3.25102	3.34859	5.73567	5.90141	4.55762	4.53783
2600000	2	Chr05_16280000_18880000	0.0734373	0.696686	188.619	0.475602	0.479972	3.32649	3.44618	3.08432	3.08107	3.68848	3.68701
1320000	2	Chr05_19160000_20480000	0.0258597	0.741699	176.382	0.496239	0.502024	3.47757	3.41554	3.6199	3.59866	4.09873	3.9861
600000	1	Chr05_20480000_21080000	0.219808	0.447288	845.379	0.526179	0.532003	10.5366	8.97254	2.04901	1.87307	4.30051	4.39681
600000	2	Chr05_21080000_21680000	0.04604	0.619623	132.439	0.498207	0.501138	3.39338	3.48026	3.18555	3.47128	3.28252	3.1853
480000	2	Chr05_21680000_22160000	0.0756915	0.78997	145.709	0.528888	0.537189	5.7953	5.39647	3.76748	3.79229	3.89877	3.92321
480000	1	Chr05_22160000_22640000	0.127669	0.532075	112.118	0.54663	0.551104	2.2817	2.26995	2.54844	2.48477	6.55359	6.08513
520000	2	Chr05_22640000_23160000	0.0939385	0.671223	76.6923	0.49402	0.502948	1.97547	2.19271	2.85872	2.88554	5.96784	6.00034
1280000	2	Chr05_23160000_24440000	0.0554305	0.743727	260.612	0.502834	0.509534	7.00647	6.78938	3.17999	3.04957	4.76706	4.63217
960000	3	Chr05_24440000_25400000	0.0327438	0.754403	1156.15	0.476837	0.48401	2.4846	2.56879	3.52305	3.67632	3.46959	3.32012
1040000	2	Chr05_25400000_26440000	0.0478721	0.765768	401.747	0.49333	0.501502	3.60921	3.44519	3.66335	3.62234	4.34934	4.25483
760000	2	Chr05_26440000_27200000	0.025324	0.667659	49.5733	0.535018	0.541786	2.52531	2.40426	2.57256	2.42472	2.77839	2.81541
1200000	2	Chr05_27200000_28400000	0.0161625	0.706916	29.7556	0.521087	0.530681	2.60299	3.24897	3.13454	3.06455	2.96767	2.86407
520000	2	Chr05_28400000_28920000	0.0682731	0.69031	83.0192	0.549941	0.554199	4.05655	4.36898	3.17263	3.15588	3.32604	3.25766
800000	2	Chr05_28920000_29720000	0.063795	0.460633	388.492	0.54789	0.550076	5.27298	4.93933	2.19388	2.1991	3.74965	3.54074
2560000	2	Chr05_29720000_32280000	0.0231475	0.757638	96.8431	0.489445	0.496574	2.74995	2.804	3.42504	3.37947	3.18885	3.21882
440000	2	Chr05_32280000_32720000	0.0378581	0.804823	73.9922	0.496881	0.504191	4.97148	4.48687	3.28841	3.41264	2.90847	2.97377
920000	2	Chr05_32720000_33640000	0.120704	0.623389	114.254	0.514651	0.523101	4.3429	4.19845	2.97935	2.90458	3.41641	3.42432
880000	3	Chr05_33640000_34520000	0.0139295	0.760897	18.1326	0.462794	0.469541	1.71775	1.91235	3.31356	3.28703	3.5344	3.62194
440000	2	Chr05_34520000_34960000	0.0797636	0.607605	321.333	0.558764	0.565981	5.27277	5.48183	2.99019	2.84575	2.75814	2.82224
680000	2	Chr05_34960000_35640000	0.0605574	0.54919	117.319	0.511248	0.517258	4.19041	3.98587	2.86297	2.87695	4.02325	3.95308
760000	3	Chr05_35640000_36400000	0.0481763	0.741888	15.2281	0.485865	0.492559	2.27214	2.414	3.56971	3.67275	3.94638	3.87183
640000	2	Chr05_36400000_37040000	0.0493922	0.691728	267.995	0.541285	0.544042	6.16315	5.84315	3.7055	3.73101	3.48268	3.62383
1000000	2	Chr05_37040000_38040000	0.050516	0.680749	115.527	0.528389	0.534589	3.89883	4.10786	2.99691	3.00022	3.04632	2.88017
960000	2	Chr05_38040000_39000000	0.0140562	0.759413	40.9861	0.511292	0.519165	2.55534	2.79592	3.54858	3.57379	3.31404	3.36255
760000	2	Chr05_39000000_39760000	0.0549316	0.515326	67.9474	0.544892	0.552952	2.34298	2.62354	2.56992	2.56525	4.07875	3.82415
480000	2	Chr05_39760000_40240000	0.0605479	0.52731	45.0347	0.543106	0.55466	2.29656	2.47011	2.41288	2.54181	3.44827	3.49977
480000	1	Chr05_40240000_40720000	0.0815188	0.615104	261.646	0.536478	0.542678	4.5347	4.2869	3.15892	3.16557	5.36001	5.56086
720000	3	Chr05_40720000_41440000	0.00694444	0.680396	67.6157	0.526835	0.535814	3.07979	3.16587	3.05683	3.16642	3.72847	3.59427
600000	2	Chr05_41440000_42040000	0.0620833	0.635155	82.1278	0.525487	0.533453	3.02114	3.17999	3.35517	3.3316	3.25363	3.30752
1280000	3	Chr05_42040000_43320000	0.0350165	0.664351	23.4304	0.510576	0.518382	2.64718	2.65137	2.83847	2.88337	2.79152	2.91481
2240000	2	Chr05_43320000_45560000	0.0252986	0.706837	53.7773	0.517091	0.525784	2.66441	2.7715	3.5457	3.45716	3.33578	3.34662
480000	2	Chr05_45560000_46040000	0.0352292	0.701125	127.382	0.540616	0.546071	3.50108	3.50477	3.1753	3.38995	2.7205	2.67872
840000	3	Chr05_46040000_46880000	0.00384643	0.782958	56.7897	0.477245	0.484081	2.07138	2.19537	3.62219	3.63655	2.76114	2.80219
1760000	3	Chr05_46880000_48640000	0.00466193	0.811028	5.79167	0.461988	0.466573	1.54934	1.75025	3.61469	3.6805	2.8886	2.94583
480000	2	Chr05_48640000_49120000	0.0230271	0.762571	198.868	0.491767	0.503249	2.96013	3.90494	3.80729	3.83352	3.04119	2.95402
1280000	3	Chr05_49120000_50400000	0.0206023	0.772142	20.349	0.447805	0.45433	1.46697	1.74754	3.27806	3.47302	3.52167	3.26826
640000	3	Chr05_50400000_51040000	0	0.850797	0	0.432354	0.436297	1.16454	1.47698	3.83879	3.79305	3.07381	3.00211
560000	3	Chr05_51040000_51600000	0.0598768	0.769339	73.8631	0.474009	0.478382	1.74889	1.99539	3.52898	3.47014	2.73584	2.86143
920000	2	Chr05_51600000_52520000	0.0241087	0.687523	32.4457	0.507247	0.513468	3.92786	3.86748	3.41285	3.17372	3.45615	3.4069
960000	3	Chr05_52520000_53480000	0.00961042	0.786329	3.30903	0.457833	0.463901	1.33801	1.45081	3.52478	3.43634	2.79311	2.87077
520000	3	Chr05_53480000_54000000	0.0200712	0.594071	9.38462	0.521777	0.52592	1.85893	1.9161	2.9164	2.86989	2.61846	2.6775
2760000	3	Chr05_54000000_56760000	0.0126724	0.734931	4.29455	0.475207	0.479145	1.58666	1.79988	3.2016	3.228	2.95061	2.95435
520000	3	Chr05_56760000_57280000	0	0.819877	9.66667	0.470304	0.478377	1.82644	2.09261	3.64963	3.77044	2.90514	3.0514
880000	2	Chr05_57280000_58160000	0.0287352	0.677469	54.6136	0.535366	0.540419	3.71746	3.69528	3.22895	3.17673	3.69814	3.61706
1800000	3	Chr05_58160000_59960000	0.0138422	0.729637	7.64259	0.501614	0.508037	1.62317	1.87222	3.14335	3.11998	2.98753	3.02359
2560000	3	Chr05_59960000_62520000	0.0060707	0.798857	12.151	0.468359	0.475391	1.91577	2.01116	3.49205	3.52076	3.04404	2.97813
2760000	3	Chr05_62520000_65280000	0.00272189	0.797716	21.3308	0.481785	0.486832	2.34652	2.41135	3.5111	3.52865	3.0048	2.98359
920000	3	Chr05_65280000_66200000	0.00819891	0.722887	36.7935	0.513381	0.518521	2.86549	2.88277	3.84938	3.88304	3.49819	3.4066
680000	3	Chr05_66200000_66880000	0.00548382	0.70204	72.2255	0.514869	0.519056	5.34548	4.95354	3.3593	3.34591	2.75834	2.73804
960000	3	Chr05_66880000_67840000	0.00950729	0.775353	13.5833	0.450204	0.45631	2.53845	2.39601	3.39559	3.45305	2.83954	2.92642
1040000	3	Chr05_67840000_68880000	0.00122019	0.801797	6.55769	0.47274	0.479245	2.22862	2.32333	4.07227	4.16445	3.01958	3.00525
440000	3	Chr05_68880000_69320000	0.0346977	0.765893	52.9394	0.474056	0.479433	3.72056	3.63493	3.91149	3.84851	2.92511	2.97225
1200000	3	Chr05_69320000_70520000	0.00656417	0.820582	6.62778	0.461363	0.464931	1.75345	1.98993	4.07258	4.01073	2.92058	2.8091
480000	3	Chr05_70520000_71000000	0.0320708	0.740644	41.8472	0.495387	0.503609	1.87893	2.18482	3.55545	3.58278	2.64923	2.6895
360000	3	Chr05_71000000_71360000	0.0232417	0.775167	101.574	0.469999	0.477823	2.28492	2.43216	4.13472	4.16321	3.83321	3.93755
3440000	3	Chr05_71360000_74800000	0.00457907	0.833	2.81783	0.456513	0.460966	1.4263	1.6022	3.73445	3.73582	2.74756	2.82837
1280000	3	Chr05_74800000_76080000	0.00861563	0.824928	3.48958	0.451172	0.455832	1.3252	1.50769	3.69168	3.67123	3.00326	2.98617
1320000	3	Chr05_76080000_77400000	0.00778864	0.789517	7.18687	0.469924	0.475964	1.6754	1.83398	3.47049	3.47346	3.02189	3.05647
2200000	3	Chr05_77400000_79600000	0.0043	0.794563	13.897	0.473606	0.47841	1.3528	1.60818	3.13306	3.13466	2.46741	2.55258
720000	3	Chr05_79600000_80320000	0.0758903	0.771278	90.7407	0.476879	0.481882	1.80786	1.98605	3.95154	4.08819	2.9939	3.13008
920000	3	Chr05_80320000_81240000	0.00451304	0.799075	18.558	0.476845	0.482472	1.79773	1.94023	3.84296	3.74284	2.88891	2.89654
1040000	3	Chr05_81240000_82280000	0.0400644	0.714117	164.199	0.47329	0.483886	3.42222	4.23828	3.24118	3.27303	2.71508	2.6937
720000	3	Chr05_82280000_83000000	0.0196732	0.694292	31.7559	0.505978	0.5135	1.99672	2.16305	3.37642	3.35878	2.92361	2.89128
1120000	3	Chr05_83000000_84120000	0.000115179	0.819256	3.78869	0.471327	0.47685	1.68296	1.87599	4.06621	3.98656	2.83189	2.86643
480000	3	Chr05_84120000_84600000	0.0125854	0.74685	49.9097	0.514209	0.516806	2.07112	2.17229	3.7653	3.8068	2.86141	2.95936
640000	3	Chr05_84600000_85240000	0.00411719	0.704964	6.01562	0.5011	0.509761	1.34106	1.62627	3.74199	4.03534	2.62021	2.7566
480000	3	Chr05_85240000_85720000	0.00049375	0.819837	11.3819	0.449758	0.451924	1.32641	1.60161	4.08641	4.2312	3.03039	2.99713
400000	3	Chr05_85720000_86120000	0.00686	0.72586	12.4583	0.492948	0.497985	2.23723	2.33282	4.00498	4.38413	3.06816	2.98482
840000	3	Chr05_86120000_86960000	0.000114286	0.87139	0	0.424196	0.428863	1.08207	1.30559	3.42728	3.29424	2.4167	2.40169
1360000	3	Chr05_86960000_88320000	0.0162037	0.859405	10.5539	0.466767	0.474592	1.81144	1.86678	3.61519	3.72111	2.61977	2.70465
640000	3	Chr05_88320000_88960000	0.0181281	0.779955	17.8385	0.474711	0.484223	1.6278	1.90381	4.24096	4.20739	2.8807	3.08555
520000	3	Chr05_88960000_89480000	0.015875	0.668585	20.4744	0.497653	0.503764	1.80672	1.95499	3.45675	3.27963	3.67091	3.6667
1440000	3	Chr05_89480000_90920000	0.00311319	0.83243	7.3588	0.461876	0.468682	1.55969	1.69569	3.60229	3.69715	2.5935	2.6235
1000000	3	Chr05_90920000_91920000	0.010416	0.743185	64.61	0.498276	0.505767	3.30226	3.25013	3.57081	3.69818	2.78318	2.72383
480000	3	Chr05_91920000_92400000	0.00413333	0.791729	0	0.439669	0.442458	1.36704	1.52621	4.37321	4.14077	2.96075	2.97351
400000	3	Chr05_92400000_92800000	0.0164475	0.78227	50.525	0.459532	0.465217	1.23021	1.55752	3.91064	3.66673	2.99508	2.85255
1120000	3	Chr05_92800000_93920000	0.00675714	0.707422	4.15476	0.473362	0.48033	2.07328	2.22144	3.93131	3.90508	3.25522	3.26123
1080000	3	Chr05_93920000_95000000	0.00197757	0.855968	6.76012	0.446842	0.450289	1.3752	1.66079	4.18005	4.12536	2.86732	2.91889
680000	3	Chr05_95000000_95680000	0.00451324	0.866707	25.3284	0.469167	0.476104	2.06169	2.26489	3.74444	3.75853	2.72523	2.7165
760000	3	Chr05_95680000_96440000	0.00211447	0.761309	36.8333	0.491335	0.496026	2.02521	2.26816	3.76896	3.71823	2.74832	2.77076
400000	3	Chr05_96440000_96840000	0.041465	0.80734	97.8083	0.502278	0.504412	2.11227	2.40254	3.95479	3.94974	2.73536	2.72465
3040000	3	Chr05_96840000_99880000	0.00611386	0.834454	7.18152	0.433257	0.438496	1.19589	1.40828	3.54962	3.57866	2.71947	2.74883
520000	3	Chr05_99880000_100400000	0.00438077	0.82496	41.0192	0.48983	0.497338	1.95396	1.9699	3.59337	3.53467	2.68266	2.71242
760000	3	Chr05_100400000_101160000	0.0137829	0.821492	20.7456	0.460878	0.46883	1.70971	1.93184	3.93425	3.98109	2.83561	2.89629
520000	2	Chr05_101160000_101680000	0.0261654	0.83354	44.3397	0.538429	0.541733	3.30897	3.22763	4.60269	4.57731	3.43219	3.31089
2360000	3	Chr05_101680000_104040000	0.0110614	0.832863	4.88418	0.481411	0.488445	1.32007	1.52974	3.23987	3.27196	2.56633	2.58643
760000	3	Chr05_104040000_104800000	0.00473816	0.83712	36.4386	0.464216	0.469594	1.32472	1.50066	3.27718	3.1604	2.21638	2.32701
440000	3	Chr05_104800000_105240000	0.00796591	0.82565	39.2576	0.496423	0.499857	2.86096	2.94873	4.68921	4.74478	3.36949	3.42719
640000	3	Chr05_105240000_105880000	0.00560781	0.825269	119.984	0.483319	0.492969	1.39424	1.63361	4.04198	3.97147	2.69469	2.77888
1720000	3	Chr05_105880000_107600000	0.0116651	0.837978	17.2074	0.447152	0.449716	1.6993	1.93063	4.28091	4.26974	3.03124	3.05673
360000	3	Chr05_107600000_107960000	0	0.843072	0	0.453776	0.460182	1.1357	1.35864	3.72296	3.682	2.59938	2.75681
520000	3	Chr05_107960000_108480000	0.0360308	0.865035	70.4295	0.462815	0.470418	2.26344	2.57572	5.10147	5.06725	3.70424	3.78609
360000	2	Chr05_108480000_108840000	0.126214	0.73835	75.8426	0.453353	0.460771	2.74836	2.82827	5.54483	5.51555	3.80009	3.7693
560000	3	Chr05_108840000_109400000	0.000632143	0.909884	0	0.437745	0.440724	1.27721	1.6199	4.78139	4.67403	3.12172	3.17683
1280000	3	Chr05_109400000_110680000	0.0203227	0.796855	239.99	0.481129	0.484806	2.76234	2.80769	4.5303	4.52311	3.07271	3.20709
600000	3	Chr05_110680000_111280000	0.01306	0.808435	107.267	0.482939	0.486703	2.01043	2.04209	4.02525	4.0114	2.99098	3.01671
2640000	3	Chr05_111280000_113920000	0.012398	0.820848	37.1798	0.476823	0.482355	1.6384	1.87235	3.84018	3.81441	3.00202	2.95621
1200000	3	Chr05_113920000_115120000	0.0177608	0.723855	51.2306	0.497064	0.501419	1.92074	2.04651	3.6303	3.58946	2.71477	2.73855
2000000	3	Chr05_115120000_117120000	0.00318	0.836912	13.3683	0.447856	0.453623	1.30447	1.55438	3.78996	3.74587	2.89794	2.92468
560000	3	Chr05_117120000_117680000	0.00758036	0.828391	18.7917	0.425444	0.432208	1.46196	1.68432	3.64619	3.75843	3.35363	3.2363
1960000	3	Chr05_117680000_119640000	0.00952103	0.808595	24.4222	0.448467	0.453347	1.34013	1.56442	3.3345	3.35641	2.66853	2.68592
840000	3	Chr05_119640000_120480000	0.00304643	0.77261	2.35714	0.471645	0.475694	1.39911	1.5287	4.30671	4.34006	3.21249	3.29065
520000	3	Chr05_120480000_121000000	0.0143538	0.705615	113.481	0.53437	0.539772	4.22912	3.83543	3.54232	3.67048	3.1581	3.11565
1840000	3	Chr05_121000000_122840000	0.00144809	0.782539	0.832423	0.462227	0.466847	1.42677	1.70743	3.82219	3.79152	2.80581	2.74672
640000	3	Chr05_122840000_123480000	0	0.869392	16.2222	0.473684	0.479577	1.26179	1.57544	4.13236	4.15	2.92465	2.86179
640000	2	Chr05_123480000_124120000	0.0302078	0.746081	131.068	0.526388	0.529091	2.2607	2.49523	4.04467	4.06165	2.98729	3.00083
1400000	3	Chr05_124120000_125520000	0.0102786	0.822882	39.5286	0.48525	0.491268	3.44315	3.25172	3.97226	3.99466	2.85699	2.85187
1440000	3	Chr05_125520000_126960000	0.00422917	0.823471	3.40741	0.455343	0.460788	1.35742	1.53395	3.91545	3.93847	2.81674	2.84179
400000	2	Chr05_126960000_127360000	0.0106425	0.73537	92.4083	0.507279	0.513356	5.12597	5.10275	3.70556	3.59939	2.77999	2.90755
1920000	3	Chr05_127360000_129280000	0.00342842	0.846403	16.1561	0.453548	0.458919	1.5836	1.71167	3.66062	3.6288	2.66645	2.65737
1680000	3	Chr05_129280000_130960000	0.00753988	0.849	30.2639	0.463837	0.467552	2.01366	2.228	4.10741	3.9855	3.01582	2.98089
960000	3	Chr05_130960000_131920000	0.00535625	0.856674	19.1771	0.458515	0.464785	1.56795	1.7516	3.79206	3.84225	2.72667	2.6771
800000	3	Chr05_131920000_132720000	0	0.779878	12.1458	0.457601	0.459863	1.54925	1.79928	4.11243	3.99884	2.87685	2.87973
1320000	3	Chr05_132720000_134040000	0.00965833	0.803092	10.2071	0.47876	0.482026	1.53117	1.79656	4.05393	4.07675	2.99132	3.06519
2120000	3	Chr05_134040000_136160000	0.00747877	0.821496	15.6164	0.461652	0.465868	1.65127	1.83955	3.94406	3.93559	2.93195	3.05377
920000	3	Chr05_136160000_137080000	0.00757717	0.851089	19.9094	0.464099	0.468472	1.7393	1.90815	3.91484	4.08195	3.04612	3.08242
1680000	3	Chr05_137080000_138760000	0.00650301	0.766483	15.494	0.478641	0.482775	1.56858	1.82394	3.55817	3.55797	2.7379	2.70691
1800000	3	Chr05_138760000_140560000	0.0130017	0.825926	12.7896	0.467308	0.472157	2.31716	2.32615	3.78029	3.89837	2.74894	2.74618
1240000	3	Chr05_140560000_141800000	0.0244847	0.811259	18.8925	0.469109	0.47424	1.62539	1.77383	3.83039	3.75581	2.72793	2.70026
1600000	3	Chr05_141800000_143400000	0.00310875	0.851812	7.35833	0.442417	0.447017	1.23896	1.51949	3.90378	3.98303	2.81685	2.85169
1960000	3	Chr05_143400000_145360000	0.0127582	0.804559	8.15816	0.462889	0.467928	2.0336	2.24881	4.09986	4.11398	2.88401	2.75908
1440000	3	Chr05_145360000_146800000	0.00895486	0.785368	10.4144	0.459765	0.463577	2.10141	2.25852	3.95066	3.79686	2.94631	2.90122
1520000	3	Chr05_146800000_148320000	0.0135375	0.742546	16.7961	0.487151	0.493421	2.39144	2.44754	3.66186	3.67008	3.36251	3.40141
1080000	3	Chr05_148320000_149400000	0.0380383	0.801478	35.0748	0.478433	0.484019	2.24221	2.81772	4.17983	4.09707	2.86671	2.88887
1120000	3	Chr05_149400000_150520000	0.000458036	0.883727	0.0416667	0.436695	0.441639	1.07849	1.34113	3.74913	3.67251	2.74083	2.64298
600000	3	Chr05_150520000_151120000	0.00617333	0.765288	70.4167	0.483242	0.487954	2.73388	2.7437	3.81651	3.94933	2.79521	2.8555
1840000	3	Chr05_151120000_152960000	0.00600109	0.816129	8.37341	0.447009	0.452562	1.424	1.57838	3.88208	3.85669	2.7742	2.77955
680000	3	Chr05_152960000_153640000	0.0248485	0.795387	35.4412	0.477604	0.480792	3.03496	2.88186	4.04571	4.10562	2.95503	2.99127
4080000	3	Chr05_153640000_157720000	0.00217808	0.84499	4.45813	0.438169	0.444128	1.22989	1.44215	3.56637	3.5917	2.62575	2.66445
600000	3	Chr05_157720000_158320000	0.012245	0.721858	10.0778	0.496467	0.502532	1.24768	1.35626	3.23225	3.27768	2.59319	2.60415
1080000	3	Chr05_158320000_159400000	0.0136565	0.815097	16.8704	0.462475	0.466049	1.85301	1.96997	3.86249	3.82459	2.90904	2.90881
520000	3	Chr05_159400000_159920000	0.0267275	0.831927	17.3399	0.453364	0.461913	1.44082	1.7587	4.36903	4.22362	3.09706	3.01484
1080000	3	Chr05_159920000_161000000	0.0125065	0.807658	27.213	0.455844	0.460418	2.3408	2.39132	4.01152	4.18879	3.03681	3.11393
960000	3	Chr05_161000000_161960000	0.00911979	0.80637	40.7604	0.471827	0.473474	2.50569	2.64016	4.11509	4.08477	3.11113	3.13057
520000	3	Chr05_161960000_162480000	0.000675	0.878608	0	0.430423	0.433863	1.30554	1.47195	4.48309	4.40278	3.07387	3.1338
2800000	3	Chr05_162480000_165280000	0.00794286	0.798263	17.6726	0.445964	0.45043	1.52495	1.69877	3.62599	3.64343	3.40574	3.46212
1280000	3	Chr05_165280000_166560000	0.0161648	0.845644	21.6693	0.466473	0.471007	1.72912	1.89756	3.99747	3.91348	3.36587	3.3352
480000	3	Chr05_166560000_167040000	0.0142596	0.664294	38.3121	0.500405	0.502731	1.61097	1.79854	3.37572	3.17048	2.4878	2.52474
1240000	3	Chr05_167040000_168280000	0.0190854	0.810893	19.916	0.46863	0.473793	1.7992	1.98761	3.70524	3.73957	2.8072	2.91569
1880000	3	Chr05_168280000_170160000	0.00735213	0.781672	3.49823	0.458844	0.465009	1.28053	1.54096	3.55705	3.52836	3.11033	3.13154
680000	2	Chr05_170160000_170840000	0.0449412	0.644203	47.049	0.530327	0.539243	3.69648	3.81747	2.85344	2.95056	2.75877	2.72389
840000	3	Chr05_170840000_171680000	0.0207583	0.731567	32.8413	0.511734	0.516586	1.52958	1.70907	3.33392	3.2209	2.88158	2.92839
920000	3	Chr05_171680000_172600000	0.0199011	0.699979	77.4167	0.495403	0.50179	2.31721	2.35123	3.40528	3.44448	2.90131	2.90679
2440000	3	Chr05_172600000_175040000	0.00839461	0.822531	263.58	0.45889	0.461817	1.96694	2.24486	3.7508	3.70665	2.70135	2.83622
800000	3	Chr05_175040000_175840000	0.0248487	0.739871	28.4083	0.480472	0.484642	2.25973	2.3399	3.55286	3.54448	3.0257	3.08788
2840000	3	Chr05_175840000_178680000	0.0127067	0.803219	21.8779	0.467423	0.470975	1.53476	1.75613	3.48583	3.50438	2.8569	2.93207
680000	3	Chr05_178680000_179360000	0.00702941	0.840029	24.3676	0.47541	0.477973	2.30276	2.2739	3.87725	3.8735	3.07355	3.19418
520000	3	Chr05_179360000_179880000	0.0198942	0.766023	34.0577	0.48166	0.490859	1.78086	1.96594	3.86052	3.87964	2.93583	2.91455
240000	2	Chr05_179880000_180120000	0.0412208	0.661717	124.403	0.525665	0.532535	3.60738	3.43644	2.8291	2.85369	2.97547	2.75116
520000	2	Chr05_180120000_180640000	0.0345077	0.682648	13.4744	0.540908	0.545541	1.60639	1.89276	3.02174	3.14006	3.93281	3.76542
1760000	3	Chr05_180640000_182400000	0.0134514	0.715795	20.139	0.512856	0.519097	2.17206	2.24233	3.29834	3.29768	3.57273	3.5276
1640000	3	Chr05_182400000_184040000	0.0165919	0.791162	31.6792	0.473194	0.479651	2.08278	2.17884	3.64048	3.66632	2.85176	2.81307
1840000	3	Chr05_184040000_185880000	0.00934837	0.792511	21.4946	0.466223	0.471059	2.29049	2.52409	3.72689	3.65786	2.88689	2.88053
360000	3	Chr05_185880000_186240000	0.00175556	0.799486	94.7778	0.506212	0.513319	1.34005	1.56851	3.40611	3.60419	2.91252	2.76134
600000	3	Chr05_186240000_186840000	0.02641	0.753742	6.95556	0.494867	0.500431	1.53219	1.62807	3.58517	3.61692	3.42073	3.43162
2040000	3	Chr05_186840000_188880000	0.0210985	0.713353	40.0182	0.495529	0.502342	2.19386	2.25912	3.37523	3.34501	2.78893	2.87495
1440000	2	Chr05_188880000_190320000	0.0492611	0.717534	61.5972	0.498527	0.504265	2.25676	2.3522	3.53714	3.55966	2.98234	2.96147
1040000	3	Chr05_190320000_191360000	0.016249	0.787683	6.53526	0.469091	0.47486	1.66565	1.85134	3.88002	3.88794	3.17558	3.22696
560000	3	Chr05_191360000_191920000	0.0128929	0.806121	8.79167	0.471312	0.475205	2.29265	2.41517	3.81256	3.80731	2.9941	3.2447
2040000	3	Chr05_191920000_193960000	0.0284881	0.756826	5.40759	0.48261	0.490455	2.18563	2.19656	3.56028	3.61179	3.00519	3.05267
1160000	3	Chr05_193960000_195120000	0.00577018	0.851808	29.7515	0.480832	0.485175	2.20535	2.52605	3.67165	3.62802	2.9353	2.91468
640000	3	Chr05_195120000_195760000	0.00897969	0.77735	1.63542	0.483727	0.489436	1.87419	1.95154	4.00972	4.08053	3.113	3.14088
840000	3	Chr05_195760000_196600000	0.00630476	0.710144	40.6429	0.491948	0.500707	2.77009	2.95803	3.06358	3.18744	3.16385	3.19656
400000	2	Chr05_196600000_197000000	0.0374325	0.557127	46.4667	0.546739	0.553944	4.90546	4.75559	2.44109	2.54659	4.33098	4.39074
3120000	3	Chr05_197000000_200120000	0.0148238	0.743914	18.7053	0.495887	0.50075	2.13326	2.25105	3.17641	3.14605	3.00933	2.96452
480000	3	Chr05_200120000_200600000	0.00897917	0.735923	0.0416667	0.477604	0.48088	1.24218	1.53865	3.22959	3.23544	2.86627	2.78907
960000	2	Chr05_200600000_201560000	0.0384219	0.619065	77.5625	0.518151	0.524672	3.74089	3.89306	2.98504	2.98625	4.11287	3.95159
360000	3	Chr05_201560000_201920000	0.00233889	0.679369	0.12037	0.475975	0.482578	1.052	1.21635	2.45693	2.51637	3.69817	3.30682
920000	3	Chr05_201920000_202840000	0.0252674	0.739265	3.14855	0.482843	0.486078	1.74542	2.01429	4.19407	4.33797	4.02775	3.91627
1000000	2	Chr05_202840000_203840000	0.028498	0.682602	10.8533	0.505026	0.512264	2.72675	2.90655	3.07463	3.01354	4.42233	4.4599
1960000	3	Chr05_203840000_205800000	0.0199934	0.700944	34.9371	0.499594	0.506387	2.01156	2.13999	3.20231	3.24264	3.65806	3.66978
280000	2	Chr05_205800000_206080000	0.0222	0.711957	38.5	0.528984	0.534228	2.57289	2.59321	3.63741	3.53294	4.39851	4.20409
1280000	2	Chr05_206080000_207360000	0.0318756	0.653103	26.6369	0.540554	0.545242	3.34968	3.2682	2.78557	2.78355	3.11942	2.95176
520000	2	Chr05_207360000_207880000	0.0298118	0.726412	59.5294	0.523128	0.528633	3.25742	3.71246	3.44499	3.59738	2.98812	2.9838
560000	2	Chr05_207880000_208440000	0.0299411	0.689843	23.5952	0.525638	0.531401	3.11724	3.31429	3.37094	3.3555	3.48691	3.5532
2080000	3	Chr05_208440000_210520000	0.0148019	0.765647	57.3574	0.481089	0.485467	2.05175	2.36569	3.35773	3.4685	3.19857	3.20026
3080000	2	Chr05_210520000_213600000	0.0157692	0.704237	72.6523	0.509926	0.516828	2.27741	2.34141	3.11604	3.09614	3.25156	3.1818
680000	3	Chr05_213600000_214280000	0.00603088	0.822506	8.84804	0.481526	0.487776	1.70078	1.79725	3.4456	3.52569	2.72144	2.80354
560000	2	Chr05_214280000_214840000	0.033675	0.686689	18.0655	0.531867	0.538745	3.90549	3.67946	3.15848	3.10134	4.29319	3.98961
640000	2	Chr05_214840000_215480000	0.0267031	0.765409	49.2812	0.513794	0.518092	1.86397	2.17889	4.06809	4.06935	3.328	3.44036
560000	2	Chr05_215480000_216040000	0.0351321	0.667457	51.2083	0.510216	0.515517	2.05374	2.12827	3.39245	3.28147	4.10839	4.24483
4440000	3	Chr05_216040000_220480000	0.0113372	0.792953	4.60271	0.475646	0.481277	1.75299	1.91094	3.46755	3.43664	2.9442	2.913
920000	2	Chr05_220480000_221400000	0.0385967	0.692549	65.6377	0.480069	0.48578	3.1312	3.09219	3.27595	3.24235	3.53476	3.44277
360000	2	Chr05_221400000_221760000	0.0404833	0.558222	35.1667	0.603896	0.610343	8.87819	7.95463	2.52206	2.46559	2.71418	2.66099
1160000	3	Chr05_221760000_222920000	0.00380517	0.814972	5.58333	0.463899	0.469438	2.06656	2.23115	3.56051	3.5053	3.06202	3.10311
2080000	3	Chr05_222920000_225000000	0.0299121	0.782971	17.4622	0.475165	0.481182	2.16114	2.54462	3.39737	3.40442	3.50248	3.49803
440000	3	Chr05_225000000_225440000	0	0.837002	3.99242	0.479305	0.486189	1.98346	2.12075	3.60923	3.62366	3.61391	3.53995
920000	2	Chr05_225440000_226360000	0.0804804	0.662258	315.978	0.526495	0.532599	2.6932	2.7885	2.97755	3.03407	4.71186	4.59518
760000	2	Chr05_226360000_227120000	0.0231513	0.598742	5.27193	0.501815	0.508816	2.95286	2.87251	3.26422	3.1286	4.58041	4.62907
960000	2	Chr05_227120000_228080000	0.050276	0.654915	420.181	0.5405	0.550359	7.13226	6.68715	2.98192	2.8804	2.99206	2.98306
680000	2	Chr05_228080000_228760000	0.0808721	0.579341	139.858	0.527077	0.531298	2.55549	2.58482	3.16339	2.98083	3.84872	3.8049
760000	2	Chr05_228960000_229720000	0.050575	0.657899	13.6447	0.501428	0.507821	2.90077	2.74161	2.80828	2.75833	4.16237	4.15202
1440000	3	Chr05_229720000_231160000	0.0217674	0.808447	19.0417	0.488596	0.492877	2.0513	2.13493	3.64221	3.7378	3.34573	3.31982
360000	3	Chr05_231160000_231520000	0.0308083	0.714933	1.43519	0.458544	0.465348	1.29409	1.51852	2.64814	2.5889	3.53231	3.48185
1040000	1	Chr05_231520000_232560000	0.0790904	0.608057	205.782	0.538426	0.546421	3.58061	3.65419	2.51711	2.54147	5.90727	5.53843
800000	2	Chr05_232560000_233360000	0.0731696	0.539443	129.582	0.526713	0.535667	4.03513	4.1046	2.84696	2.88617	3.52944	3.40532
880000	3	Chr05_233360000_234240000	0.0166057	0.715827	9.20833	0.49809	0.503411	2.98523	3.13852	2.78846	2.64144	3.13361	3.22163
520000	2	Chr05_234240000_234760000	0.079158	0.611416	54.74	0.536265	0.545572	2.91896	3.13483	1.68803	1.69648	2.68268	2.57538
480000	2	Chr05_234760000_235240000	0.0191833	0.603023	89.6458	0.552842	0.564305	5.66814	5.15961	2.59914	2.77617	2.87976	2.91129
1040000	2	Chr05_235240000_236280000	0.106598	0.589786	342.401	0.539996	0.54558	5.07792	4.8126	2.65425	2.65552	3.17262	3.14069
3000000	2	Chr05_236280000_239280000	0.0551199	0.660045	138.407	0.508079	0.514265	3.6209	3.55092	2.51481	2.40655	3.30671	3.31018
5360000	2	Chr05_239280000_244640000	0.0974415	0.629336	182.679	0.499325	0.507067	4.20762	4.05707	2.51244	2.55328	4.19848	4.12024
720000	2	Chr05_244640000_245360000	0.0771833	0.655089	137.06	0.515758	0.522748	5.12444	4.95881	4.30032	4.22495	5.45541	5.27635
520000	1	Chr05_245640000_246160000	0.118879	0.578915	164.705	0.444631	0.451375	5.3943	5.26173	3.29075	3.29889	10.9681	10.3837
800000	2	Chr05_246160000_246960000	0.0935862	0.633771	104.821	0.523175	0.526488	7.13162	6.61899	3.78961	3.74115	4.66852	4.50155
880000	2	Chr05_246960000_247840000	0.162723	0.557729	275.854	0.51183	0.517897	5.3861	4.99613	3.15482	3.26825	4.62829	4.56269
1320000	2	Chr05_247840000_249160000	0.118866	0.611483	282.532	0.453455	0.459194	6.03275	5.85171	3.88974	3.89538	4.89947	4.70834
400000	1	Chr05_249160000_249560000	0.36684	0.349233	1349.22	0.458004	0.463724	10.1941	9.34046	1.47375	1.49949	4.81057	4.44146
1440000	1	Chr05_249560000_251000000	0.212096	0.531225	517.307	0.482401	0.484591	7.51028	6.8994	5.30303	5.35555	7.06581	6.99959
3440000	1	Chr05_251000000_254440000	0.101165	0.549327	368.29	0.426434	0.428975	6.40357	6.07226	3.2719	3.22147	4.2026	4.04817
320000	1	Chr06_0_320000	0.312987	0.293741	846.458	0.442202	0.447313	31.986	27.9582	1.57178	1.66885	4.09856	4.0444
2040000	1	Chr06_1080000_3120000	0.274152	0.392054	1933.03	0.465861	0.471778	16.1428	14.4785	1.87166	1.81965	5.42939	5.1418
560000	1	Chr06_3880000_4440000	0.188515	0.498682	543.133	0.510533	0.517541	16.6942	15.5003	2.17026	2.37294	4.48417	4.3411
680000	1	Chr06_4440000_5120000	0.212766	0.358122	945.897	0.47685	0.48355	17.7873	16.2323	1.31892	1.29516	5.20884	5.19551
680000	1	Chr06_5520000_6200000	0.152949	0.458654	2043.25	0.510011	0.515281	15.2305	13.9274	1.87539	1.99058	7.88986	8.18089
1320000	1	Chr06_6560000_7880000	0.184082	0.331119	353.398	0.481231	0.487601	11.4608	10.3448	3.0344	2.91479	6.43706	6.5188
1840000	1	Chr06_7880000_9720000	0.174523	0.43601	964.63	0.494619	0.502706	15.4891	14.4262	1.88204	1.86026	7.51525	7.1143
1040000	1	Chr06_9720000_10760000	0.23918	0.40479	788.295	0.488935	0.496525	12.5184	12.1439	2.05434	2.01286	5.2816	4.97694
840000	1	Chr06_10760000_11600000	0.163568	0.427728	447.402	0.496178	0.501274	8.96189	7.94669	1.95128	1.98061	5.32293	5.0614
400000	1	Chr06_11600000_12000000	0.286525	0.374673	3035.95	0.469839	0.473304	23.2099	20.3151	1.86093	1.70296	3.34687	3.20225
680000	1	Chr06_12000000_12680000	0.222596	0.435249	1566.86	0.50548	0.513645	15.6763	14.4668	2.3249	2.41078	4.40091	4.19433
800000	1	Chr06_13120000_13920000	0.225717	0.354453	946.337	0.45247	0.458204	9.42574	8.5157	1.75092	1.77929	8.01512	7.51571
880000	2	Chr06_13920000_14800000	0.0800523	0.728207	48.3068	0.431594	0.437342	4.09907	4.04646	3.09327	3.0295	6.30315	6.12381
3040000	2	Chr06_14800000_17840000	0.0738546	0.688947	230.884	0.42294	0.428064	3.34456	3.44771	4.48516	4.43021	6.377	6.42241
440000	1	Chr06_18360000_18800000	0.25548	0.384807	753.432	0.477308	0.486576	16.8797	15.6589	2.11297	2.08681	4.03208	4.15867
480000	1	Chr06_18800000_19280000	0.381577	0.325485	912.868	0.418491	0.421994	19.9284	17.6977	1.98764	1.93104	8.36827	8.2942
440000	1	Chr06_19280000_19720000	0.110236	0.45613	270.159	0.484372	0.494417	6.10727	5.53202	1.95259	2.01604	9.4771	9.21118
440000	2	Chr06_19720000_20160000	0.1254	0.49175	581.159	0.533315	0.541069	8.62359	8.02766	2.36667	2.46868	3.51338	3.42781
680000	1	Chr06_20160000_20840000	0.247481	0.443801	324.49	0.460094	0.467472	8.45073	7.98735	2.52398	2.65012	5.29726	5.26013
920000	1	Chr06_20840000_21760000	0.192774	0.47011	367.627	0.502292	0.507823	11.273	9.8841	2.30065	2.23091	8.54636	8.28976
2040000	2	Chr06_21760000_23800000	0.091134	0.62098	262.768	0.502797	0.509115	6.80903	6.48229	3.2473	3.14918	4.51865	4.38301
1120000	1	Chr06_23800000_24920000	0.106858	0.493511	201.261	0.527524	0.535029	7.27329	7.58606	2.11136	2.18218	5.51359	5.45136
560000	1	Chr06_24920000_25480000	0.133151	0.536836	962.933	0.523157	0.527673	13.5982	12.1086	2.2527	2.28825	4.40078	4.32122
800000	1	Chr06_25840000_26640000	0.125235	0.474165	457.679	0.521738	0.531366	6.75019	6.36756	2.24241	2.14196	5.00606	4.87331
1800000	3	Chr06_26640000_28440000	0.00868722	0.648319	37.1204	0.518344	0.526654	3.35809	3.2717	2.93301	2.84252	2.83765	2.75759
1400000	3	Chr06_28440000_29840000	0.0138168	0.652318	256.509	0.505221	0.513641	3.07289	3.08078	2.77321	2.74837	2.71792	2.61457
560000	1	Chr06_29840000_30400000	0.134673	0.606909	120.224	0.505822	0.512266	5.09771	4.72624	3.10282	3.18941	7.28201	7.1161
560000	2	Chr06_30400000_30960000	0.0238143	0.677077	43.0119	0.51485	0.521789	7.49568	7.44315	5.92405	6.19828	4.96959	4.87923
760000	2	Chr06_30960000_31720000	0.0874658	0.590147	106.521	0.550718	0.558337	6.60905	6.31923	2.20405	2.24465	4.3522	4.30096
2800000	1	Chr06_31720000_34520000	0.114	0.597074	175.421	0.493094	0.498132	7.86173	7.16311	2.8262	2.84434	5.06229	4.8402
1400000	3	Chr06_34520000_35920000	0.0150893	0.814647	19.2048	0.465989	0.471291	1.65379	1.85899	3.87972	3.83506	3.53678	3.49442
720000	1	Chr06_35920000_36640000	0.195461	0.464954	333.194	0.507054	0.515258	13.7719	12.3972	2.16945	2.22547	3.71431	3.45582
520000	2	Chr06_36640000_37160000	0.0781365	0.711654	19.2564	0.471561	0.478303	2.74383	2.96473	3.97677	3.81514	3.46558	3.44784
560000	2	Chr06_37160000_37720000	0.126261	0.572018	92.5833	0.4966	0.504314	4.8598	4.50552	3.07024	3.05113	3.58918	3.52895
680000	1	Chr06_37720000_38400000	0.0516574	0.558782	47.652	0.512057	0.517804	3.12588	3.21161	2.93478	2.86349	6.16806	6.25895
440000	2	Chr06_38400000_38840000	0.0836636	0.566014	43.4924	0.531848	0.539383	4.81951	4.64291	2.75218	2.71851	3.1769	3.22966
400000	1	Chr06_38840000_39240000	0.214158	0.41751	535.192	0.491893	0.499626	10.2331	10.0259	2.42725	2.45784	4.11429	4.20923
760000	1	Chr06_39480000_40240000	0.102739	0.48432	298.447	0.505528	0.514193	6.36609	5.67059	2.31663	2.30727	5.2992	5.00007
840000	1	Chr06_40240000_41080000	0.130433	0.526063	442.063	0.522632	0.530222	7.25904	6.87887	2.40211	2.52701	4.48601	4.27781
480000	2	Chr06_41080000_41560000	0.0547396	0.501946	106.396	0.550176	0.557261	4.61209	4.45172	2.74561	2.71033	3.47256	3.433
560000	2	Chr06_41560000_42120000	0.0967661	0.649791	317.988	0.529991	0.535845	4.76601	4.55602	3.55181	3.73993	3.22082	3.1681
440000	1	Chr06_42120000_42560000	0.173166	0.517909	264.591	0.469749	0.478331	4.72368	4.75898	2.84226	2.55428	3.97318	3.95867
1000000	2	Chr06_42560000_43560000	0.075622	0.559255	526.937	0.527545	0.534332	6.55412	6.06077	2.42929	2.56621	3.36813	3.32888
1480000	2	Chr06_43560000_45040000	0.0728291	0.664824	140.89	0.517744	0.524579	3.49639	3.45128	2.62645	2.70919	3.92554	3.92876
760000	2	Chr06_45040000_45800000	0.0680276	0.630228	99.0044	0.518417	0.527105	6.29454	6.14297	3.1629	3.21719	4.01642	3.8922
400000	2	Chr06_45800000_46200000	0.022705	0.689213	33.925	0.544223	0.551899	6.40176	6.07187	3.01388	3.09764	5.6262	5.3364
360000	2	Chr06_46200000_46560000	0.0330139	0.5821	88.9352	0.564828	0.576763	6.4293	6.38541	2.43235	2.27857	3.07376	2.93562
480000	3	Chr06_46560000_47040000	0.0097875	0.670612	16.5764	0.514846	0.524218	3.01848	2.79942	2.89055	2.80796	2.94617	2.92091
1240000	3	Chr06_47040000_48280000	0.00350887	0.742527	14.8495	0.514373	0.520183	1.62762	1.84487	3.36465	3.22294	3.29868	3.36309
800000	2	Chr06_48280000_49080000	0.0201062	0.594171	84.9625	0.520244	0.524146	5.04984	4.91673	3.02002	3.03352	7.55312	5.37887
800000	2	Chr06_49080000_49880000	0.11429	0.613062	384.342	0.534249	0.542189	5.95386	5.52995	3.04765	3.10319	3.6057	3.39679
680000	2	Chr06_49880000_50560000	0.0181191	0.666376	20.152	0.521677	0.526239	2.55618	3.42952	3.16362	3.17098	3.26721	3.25569
600000	2	Chr06_50560000_51160000	0.0363678	0.557976	26.3446	0.538225	0.544767	4.05381	4.86102	2.76849	2.73171	4.94135	5.03188
400000	2	Chr06_51160000_51560000	0.068275	0.735225	68.5167	0.515519	0.526818	3.39184	3.26536	3.3986	3.55858	3.91959	3.97333
1040000	2	Chr06_51560000_52600000	0.0582423	0.620181	40.1795	0.510718	0.520103	3.34179	3.28455	2.84054	2.74681	4.21412	4.1851
600000	2	Chr06_52600000_53200000	0.09117	0.508893	426.3	0.550452	0.558173	6.3746	5.92422	2.27478	2.15799	3.64934	3.50795
1120000	3	Chr06_53200000_54320000	0.032933	0.779523	95.1756	0.484472	0.49017	3.90506	4.07069	3.48609	3.50166	3.05486	2.9433
600000	2	Chr06_54320000_54920000	0.0261833	0.73907	43.0111	0.506545	0.510161	4.50431	4.64785	3.5252	3.46101	4.25313	4.26649
600000	3	Chr06_54920000_55520000	0.00624237	0.759553	18.2034	0.473739	0.480435	1.4603	1.61625	3.28121	3.36542	3.16659	3.05439
480000	2	Chr06_55520000_56000000	0.039175	0.627217	38.0833	0.550228	0.555267	4.71988	4.46243	2.7239	2.75658	3.21233	3.12688
1920000	2	Chr06_56000000_57920000	0.0219297	0.749424	49.4184	0.495572	0.50376	3.24764	3.90092	3.44136	3.43801	3.78967	3.65906
560000	1	Chr06_57920000_58480000	0.0561464	0.690284	99.8274	0.525967	0.531874	4.27649	3.98458	2.7319	2.78552	6.11681	6.02867
680000	2	Chr06_58480000_59160000	0.0528059	0.701985	33.1275	0.530197	0.542896	4.05024	3.76053	2.91272	3.05891	3.18178	3.08474
1320000	2	Chr06_59160000_60480000	0.0789038	0.622967	1295.99	0.526549	0.533892	7.40287	6.85218	3.17102	3.08527	3.32784	3.3345
1040000	2	Chr06_60480000_61520000	0.0829423	0.634538	134.907	0.530606	0.536631	3.9149	3.79332	2.39448	2.37198	2.90294	2.91873
480000	2	Chr06_61520000_62000000	0.0512937	0.693206	35.6389	0.521725	0.526081	2.6249	2.75863	3.43948	3.3418	2.8992	2.98824
760000	2	Chr06_62000000_62760000	0.0436697	0.580082	77.5789	0.537083	0.544559	2.49267	2.63021	2.51911	2.61802	4.42083	4.40397
1000000	2	Chr06_62760000_63760000	0.030701	0.70176	26.22	0.491093	0.49825	1.93591	2.03358	3.26391	3.31817	3.96364	3.93298
400000	2	Chr06_63760000_64160000	0.0900225	0.619552	69.6583	0.510097	0.516501	3.09911	2.94743	3.51291	3.69941	4.13727	4.05713
1920000	2	Chr06_64160000_66080000	0.0237581	0.673012	31.3997	0.524047	0.532434	1.72827	1.79853	2.73949	2.74476	3.18174	3.163
1080000	2	Chr06_66080000_67160000	0.0303676	0.706902	47.4383	0.49574	0.500558	2.65465	2.74649	3.34101	3.41625	3.48452	3.43455
640000	2	Chr06_67160000_67800000	0.021225	0.637377	2.47396	0.501065	0.508894	1.96583	2.0356	3.02054	2.9464	4.70936	4.32747
640000	3	Chr06_67800000_68440000	0.0127219	0.697081	19.4167	0.496049	0.498951	2.03382	2.04958	2.97454	2.92295	3.35616	3.21285
760000	2	Chr06_68440000_69200000	0.0153461	0.721272	38.1798	0.527433	0.533606	3.15102	3.27145	3.40992	3.36549	2.97776	2.95373
760000	3	Chr06_69200000_69960000	0.00293421	0.718932	5.34649	0.502916	0.50738	1.97512	2.02621	3.48879	3.45668	3.36004	3.503
680000	2	Chr06_69960000_70640000	0.0844971	0.628125	101.73	0.504805	0.509444	3.35218	3.28286	3.52585	3.51009	3.1532	3.1814
1240000	2	Chr06_70640000_71880000	0.0182179	0.766176	50.122	0.492333	0.498522	2.8639	2.97897	3.74515	3.67212	3.45274	3.43881
840000	2	Chr06_71880000_72720000	0.0455482	0.651064	35.8273	0.525112	0.529349	3.33453	3.32773	3.32963	3.30273	3.49785	3.37905
2280000	3	Chr06_73120000_75400000	0.010639	0.74527	386.02	0.481207	0.485742	1.95138	2.14329	3.48389	3.57687	3.26324	3.30815
720000	2	Chr06_75400000_76120000	0.0208569	0.685311	72.2361	0.523337	0.5279	2.65782	2.74339	3.60517	3.57434	3.36242	3.41056
600000	2	Chr06_76120000_76720000	0.03915	0.618205	63.2722	0.528651	0.538046	4.23975	4.00506	2.9643	2.88937	3.03331	2.92586
600000	3	Chr06_76720000_77320000	0.008015	0.762898	4.5	0.523203	0.529855	2.29024	2.51643	3.45052	3.46171	2.74954	2.74731
1480000	3	Chr06_77320000_78800000	0.00941554	0.724768	11.3559	0.475129	0.482207	2.38488	2.48558	3.30119	3.29008	2.67489	2.73965
880000	2	Chr06_78800000_79680000	0.0845586	0.645444	131.973	0.530833	0.536386	4.81963	4.49463	3.25146	3.35215	3.04601	3.13628
2560000	3	Chr06_79680000_82240000	0.00946902	0.830535	11.0222	0.445177	0.449501	1.12027	1.32591	2.95407	2.99294	2.25642	2.21477
2840000	3	Chr06_82240000_85080000	0.0141089	0.848886	9.025	0.435428	0.439138	1.47254	1.60115	3.59816	3.53982	2.713	2.73055
840000	3	Chr06_85080000_85920000	0.032094	0.768314	42.1888	0.484249	0.487859	1.52737	1.80381	3.76307	3.62602	2.95052	2.96575
1520000	3	Chr06_85920000_87440000	0.0107151	0.796703	15.6118	0.46886	0.471528	2.38717	2.39223	3.79276	3.7761	2.90704	2.8608
1280000	3	Chr06_87440000_88720000	0.0303654	0.814772	34.0367	0.456656	0.461119	1.65605	1.80713	3.44339	3.49803	3.08748	3.14239
760000	3	Chr06_88720000_89480000	0.0194158	0.76577	29.6096	0.494243	0.499846	1.93973	2.06931	3.71074	3.91238	2.73255	2.97447
1760000	3	Chr06_89480000_91240000	0.00261193	0.825451	5.64583	0.462317	0.468578	1.66736	1.80952	3.98471	3.89898	2.71294	2.79548
720000	2	Chr06_91240000_91960000	0.0442183	0.724479	48.2488	0.502199	0.509841	2.8117	3.00799	3.50256	3.55248	2.80922	2.83504
680000	3	Chr06_91960000_92640000	0.0118882	0.739478	26.3235	0.512958	0.515943	2.72747	2.77762	3.67878	3.66641	2.85366	2.85187
2800000	3	Chr06_92640000_95440000	0.0132187	0.722956	61.0061	0.501487	0.507697	2.76836	2.95817	3.37939	3.36151	3.09606	3.05987
1680000	2	Chr06_95440000_97120000	0.0215904	0.724417	70.008	0.503632	0.508249	3.32668	3.48907	3.55953	3.62336	2.84496	2.86142
600000	3	Chr06_97120000_97720000	0.00574833	0.811707	12.1333	0.498279	0.503646	1.58288	1.78889	3.89641	3.90288	3.04842	3.06328
840000	3	Chr06_97720000_98560000	0.0216783	0.787305	34.6305	0.452876	0.460202	1.95028	2.06229	3.70433	3.6851	2.88901	2.85738
1240000	3	Chr06_98560000_99800000	0.0214236	0.749146	64.6423	0.473148	0.47901	2.03718	2.17692	3.59192	3.59791	2.80278	2.80727
560000	3	Chr06_99800000_100360000	0.0190636	0.653267	4.25455	0.522658	0.529816	1.83026	2.02629	3.29725	3.28418	2.59241	2.65533
960000	2	Chr06_100360000_101320000	0.0364271	0.702105	131.587	0.507945	0.517016	2.44586	2.49533	3.56863	3.63262	3.05933	3.02957
440000	2	Chr06_101320000_101760000	0.0671818	0.657391	93.5227	0.521967	0.53032	2.28803	2.3909	3.20641	3.1445	3.97554	3.96793
640000	2	Chr06_101760000_102400000	0.0477266	0.696278	171.151	0.491113	0.496536	3.22399	3.15646	3.73508	3.70021	4.41926	4.28395
360000	2	Chr06_102400000_102760000	0.0226639	0.665764	24.3426	0.559058	0.566238	4.43174	4.08802	3.58639	3.63639	2.87652	2.78246
840000	2	Chr06_102760000_103600000	0.0208107	0.714787	75.4246	0.510355	0.517615	2.09574	2.27423	4.00313	4.15628	3.23779	3.03877
680000	2	Chr06_103600000_104280000	0.0101632	0.584465	118.005	0.55969	0.564822	5.19528	4.76128	2.60435	2.71963	4.49422	4.41601
1600000	3	Chr06_104280000_105880000	0.00925187	0.863666	13.9271	0.442141	0.448369	1.25564	1.5251	3.98011	3.98999	2.75127	2.76387
480000	3	Chr06_105880000_106360000	0.0240375	0.758846	100.097	0.483355	0.488296	3.6195	3.66659	4.56117	4.56261	3.71605	3.75881
1640000	3	Chr06_106360000_108000000	0.0136909	0.841098	165.551	0.45663	0.46235	1.64075	1.81259	3.66721	3.73295	2.87508	2.81904
960000	3	Chr06_108000000_108960000	0.00762526	0.815583	61.5544	0.452843	0.457823	1.70491	1.79981	3.93457	3.84843	2.97656	2.91134
1400000	3	Chr06_108960000_110360000	0.00226403	0.84071	0.11271	0.452052	0.457261	1.13612	1.39794	3.67991	3.70931	2.67447	2.69407
1160000	3	Chr06_110360000_111520000	0.00930345	0.804047	9.0977	0.432731	0.438392	1.15277	1.46941	3.49333	3.60608	2.8955	2.88404
840000	2	Chr06_111520000_112360000	0.0362274	0.667292	28	0.493085	0.497807	2.11654	2.24575	3.29658	3.33975	3.13783	3.12348
1880000	3	Chr06_112360000_114240000	0.00895053	0.853502	23.4043	0.445726	0.45076	1.43228	1.64234	3.74626	3.78459	2.79734	2.79696
680000	3	Chr06_114240000_114920000	0.00978235	0.823541	10.0833	0.461254	0.467239	2.35646	2.31044	4.32335	4.24835	3.11471	3.16183
1080000	3	Chr06_114920000_116000000	0.0132813	0.832088	28.5763	0.451733	0.456122	1.75544	1.98834	3.89009	3.81973	2.79952	2.7755
2920000	3	Chr06_116000000_118920000	0.0126123	0.866348	44.4023	0.481866	0.481963	2.28565	2.41386	4.01149	3.99026	3.07564	3.11333
680000	3	Chr06_118920000_119600000	0.022725	0.786807	67.7892	0.475654	0.480239	3.05549	3.28543	4.00405	4.05122	2.96763	2.93096
1520000	3	Chr06_119600000_121120000	0.00741921	0.864325	6.46799	0.450964	0.456263	1.57071	1.78453	3.63584	3.67818	2.65273	2.63279
560000	3	Chr06_121120000_121680000	0.0106161	0.722504	55.4822	0.49656	0.501886	2.61409	2.54643	3.66418	3.64392	2.97011	2.87401
680000	3	Chr06_121680000_122360000	0	0.842091	0	0.434963	0.438929	1.16132	1.45528	3.84073	3.95293	2.93154	2.93953
760000	3	Chr06_122360000_123120000	0.00503816	0.801329	15.1974	0.457818	0.466289	2.99686	3.11972	3.69586	3.73511	3.15213	3.15422
2480000	3	Chr06_123120000_125600000	0.0060668	0.830734	18.0675	0.441916	0.447032	1.52414	1.75487	3.90465	3.94976	2.72754	2.7613
1960000	3	Chr06_125600000_127560000	0.00610105	0.858312	19.414	0.453309	0.458085	1.60016	1.80257	4.3576	4.35445	2.95134	3.03693
520000	3	Chr06_127560000_128080000	0.0200769	0.859	75.9551	0.465865	0.468236	3.97679	3.76696	4.40478	4.34776	2.89148	2.94857
2640000	3	Chr06_128080000_130720000	0.00490795	0.834053	14.2449	0.453985	0.457019	2.24895	2.27417	3.66033	3.71716	2.80643	2.80458
1800000	3	Chr06_130720000_132520000	0.008525	0.788274	12.6204	0.463974	0.46991	1.8649	2.04995	3.83631	3.83465	2.84857	2.89292
1000000	3	Chr06_132520000_133520000	0.028679	0.817675	59.09	0.461312	0.464864	1.96674	2.04945	4.14322	3.97736	2.90541	2.81738
520000	3	Chr06_133520000_134040000	0	0.812302	0	0.447799	0.451553	1.1317	1.42212	3.84872	3.89474	2.71157	2.74846
400000	2	Chr06_134040000_134440000	0.0492	0.746568	138.417	0.503703	0.506831	5.95902	5.56803	3.67577	3.61248	2.69707	2.77107
800000	3	Chr06_134440000_135240000	0	0.881114	0	0.435324	0.438077	1.20109	1.42428	3.96893	4.01201	2.81433	2.93947
880000	3	Chr06_135240000_136120000	0.00902414	0.820148	16.8812	0.460991	0.465716	2.31354	2.36616	4.17205	4.16162	2.83406	2.94823
560000	3	Chr06_136120000_136680000	0.0350804	0.891177	24.5595	0.441147	0.44749	1.48353	1.71667	4.12731	4.1407	2.98712	2.90722
440000	3	Chr06_136680000_137120000	0.0293955	0.845566	66.2576	0.467535	0.471249	1.53956	1.72729	4.08692	4.06431	4.42375	4.4938
1440000	3	Chr06_137120000_138560000	0.0004875	0.836844	0.0277778	0.424104	0.42882	1.06434	1.3394	3.63504	3.67817	2.592	2.67288
880000	3	Chr06_138560000_139440000	0.0151682	0.803152	650.087	0.487029	0.493041	3.73925	4.12292	3.8031	3.80227	2.99255	2.94138
600000	3	Chr06_139440000_140040000	0.0183333	0.837278	72.3611	0.454158	0.456387	1.4062	1.73901	4.19479	4.24528	2.93372	2.84508
800000	3	Chr06_140040000_140840000	0.0372012	0.816624	41.1583	0.470902	0.474765	3.5148	3.33162	4.37393	4.31567	3.2895	3.22237
560000	3	Chr06_140840000_141400000	0.0108236	0.834595	63.1273	0.482954	0.484964	2.0024	2.52525	4.27342	4.23781	2.96698	3.05533
960000	3	Chr06_141400000_142360000	0	0.834577	0	0.430853	0.43657	1.11444	1.37004	3.68463	3.65728	2.58016	2.69747
480000	3	Chr06_142360000_142840000	0.0136625	0.738319	66.875	0.496084	0.499348	2.96346	2.8295	3.62599	3.72921	2.8965	2.82944
1440000	3	Chr06_142840000_144280000	0.00883264	0.83786	8.48148	0.457447	0.461664	2.52283	2.52393	4.04165	4.04799	3.05459	2.99315
560000	3	Chr06_144280000_144840000	0.0222857	0.808554	38.3214	0.456383	0.461515	1.87403	1.96389	3.66682	3.59063	2.66041	2.71356
840000	3	Chr06_144840000_145680000	0.0129607	0.725199	36.5437	0.482719	0.486859	2.47837	2.51229	3.66686	3.80511	2.92866	2.82762
1080000	3	Chr06_145680000_146760000	0.0241764	0.865491	25.5566	0.461653	0.466944	1.62548	1.83171	3.94302	3.90463	2.99521	2.88086
600000	3	Chr06_146760000_147360000	0	0.911003	0	0.435245	0.437988	1.2562	1.61669	4.31923	4.45843	2.82067	2.91369
1200000	3	Chr06_147360000_148560000	0.0136567	0.841059	28.1333	0.453216	0.457159	1.56657	1.83735	4.08426	4.16616	2.85237	2.88065
600000	2	Chr06_148560000_149160000	0.0340817	0.78938	50.3944	0.49396	0.497466	4.10601	4.35118	4.1111	4.09319	3.11019	3.05875
1000000	3	Chr06_149160000_150160000	0	0.838061	0	0.437426	0.44431	1.13128	1.39404	3.57619	3.66603	2.59494	2.63515
640000	2	Chr06_150160000_150800000	0.020254	0.757376	33.619	0.52939	0.53127	4.71328	4.59759	3.76744	3.79493	3.06862	3.0705
720000	3	Chr06_150800000_151520000	0.00412639	0.820443	53.6759	0.483323	0.486633	1.60249	1.87327	4.45499	4.48177	3.04317	3.15646
1280000	3	Chr06_151520000_152800000	0.0435016	0.753637	74.4818	0.488401	0.494374	3.20068	3.43397	3.78041	3.78534	2.80101	2.79195
2160000	3	Chr06_152800000_154960000	0.00880701	0.759677	20.3427	0.482413	0.487808	2.17915	2.25941	3.65184	3.7079	2.93082	2.89595
720000	3	Chr06_154960000_155680000	0.0113847	0.806754	54.1759	0.479839	0.484277	3.26677	3.21253	3.5082	3.53808	2.96093	3.00565
2840000	3	Chr06_155680000_158520000	0.00309329	0.845592	2.6278	0.437888	0.441998	1.16232	1.39568	3.45606	3.4702	2.58653	2.60047
2000000	3	Chr06_158520000_160520000	0.00298081	0.878428	17.9747	0.442192	0.445478	1.26441	1.52149	3.81657	3.84122	2.88921	2.96624
2360000	3	Chr06_160520000_162880000	0.0125817	0.807745	31.0355	0.456137	0.461061	1.8154	2.03432	3.58731	3.60648	2.74884	2.76212
3120000	3	Chr06_162880000_166000000	0.0062	0.769851	35.6592	0.468184	0.474224	2.42867	2.79654	4.04805	4.11436	3.18901	3.14367
2760000	3	Chr06_166000000_168760000	0.00858358	0.841526	15.4976	0.451129	0.455592	1.39908	1.64165	3.7228	3.69868	2.77892	2.77171
720000	3	Chr06_168760000_169480000	0.0161819	0.800261	141.519	0.484869	0.489808	2.56312	2.81188	4.16204	4.10943	2.99386	2.87139
520000	3	Chr06_169480000_170000000	0.0373981	0.791344	24.8141	0.499817	0.504988	2.44743	2.53516	4.01318	3.93418	2.86706	2.82889
1120000	3	Chr06_170000000_171120000	0.00355089	0.804936	0.720238	0.490048	0.494571	1.60838	1.78704	3.9554	3.9438	2.86453	2.91173
480000	2	Chr06_171120000_171600000	0.0215354	0.568031	605.444	0.5335	0.542834	2.86488	2.94941	2.41769	2.3964	2.25727	2.40136
4560000	3	Chr06_171600000_176160000	0.0207067	0.739836	50.1022	0.48289	0.488977	2.2189	2.44957	3.54589	3.5368	3.29584	3.28849
520000	3	Chr06_176160000_176680000	0.0295827	0.787787	22.5641	0.463597	0.46839	1.73885	1.82	4.38118	4.26334	3.27604	3.15848
280000	2	Chr06_176680000_176960000	0.0386857	0.767611	28.8333	0.516537	0.521566	1.80791	1.91141	2.99737	3.17181	2.45263	2.46289
840000	3	Chr06_176960000_177800000	0.0195333	0.737445	13.0675	0.476575	0.482415	2.22833	2.1835	3.72169	3.62043	3.96146	3.77567
1080000	2	Chr06_177800000_178880000	0.0255611	0.667378	15.3426	0.491881	0.498778	1.61201	1.85153	3.41271	3.39252	2.87827	2.98127
960000	3	Chr06_178880000_179840000	0	0.853045	0.0140351	0.435801	0.440594	1.16044	1.40356	3.89074	3.78041	2.83124	2.86356
1880000	3	Chr06_179840000_181720000	0.00363102	0.802871	0.199643	0.457327	0.460322	1.27289	1.51593	3.82857	3.7802	3.03285	3.11947
2960000	3	Chr06_181720000_184680000	0.00885986	0.832338	8.55215	0.4522	0.457252	1.52488	1.73305	3.87462	3.83774	2.90136	2.91931
2880000	3	Chr06_184680000_187560000	0.012954	0.750463	83.0337	0.473079	0.477533	1.95023	2.0991	3.91767	3.87558	2.89654	2.92765
800000	3	Chr06_187560000_188360000	0.04569	0.788164	30.8208	0.459707	0.467727	1.90816	2.02472	4.55339	4.484	3.30306	3.19885
600000	3	Chr06_188360000_188960000	0.00256034	0.745707	12.3161	0.51535	0.521446	4.22389	4.14717	3.67643	3.74257	2.83229	2.87248
800000	2	Chr06_188960000_189760000	0.0361163	0.699716	416.254	0.489866	0.489753	4.03507	3.86839	3.73078	3.67722	2.95992	2.86232
440000	2	Chr06_189760000_190200000	0.0243349	0.575777	527.132	0.558082	0.565479	5.26977	5.0011	3.10089	2.98763	2.72405	2.83598
560000	3	Chr06_190200000_190760000	0.0342464	0.750164	5.77976	0.483844	0.490797	2.6268	2.70704	4.29281	4.15832	3.50079	3.35586
480000	3	Chr06_190760000_191240000	0.00829167	0.790802	6.07639	0.477816	0.479187	2.46415	2.58239	4.36348	4.2361	3.28102	3.00522
1000000	3	Chr06_191240000_192240000	0.006559	0.77929	7.96333	0.473974	0.478839	1.74292	1.97761	3.67245	3.69423	4.06833	3.86652
440000	2	Chr06_192240000_192680000	0.0719455	0.56507	42.5682	0.547605	0.55282	7.64523	6.58071	2.1918	2.18618	2.52668	2.33582
800000	2	Chr06_192680000_193480000	0.03165	0.765405	75.5167	0.497502	0.505533	3.4688	3.39296	3.62221	3.5946	3.12563	3.01076
360000	3	Chr06_193480000_193840000	0.00155278	0.591908	30.463	0.580316	0.584444	3.07695	3.14471	2.49859	2.61083	2.30856	2.36449
600000	2	Chr06_193840000_194440000	0.0293617	0.633458	49.2111	0.529051	0.533822	4.67712	4.43095	3.23902	3.0553	3.17767	3.11488
680000	3	Chr06_194440000_195120000	0.00984776	0.812558	676.493	0.446518	0.450465	1.42539	1.71656	3.81293	3.7561	3.11175	3.15524
1440000	3	Chr06_195120000_196560000	0.0164021	0.811565	11.2766	0.456086	0.459067	1.53932	1.71118	3.77497	3.77092	2.87671	2.87532
560000	2	Chr06_196560000_197120000	0.0318375	0.691686	22.0179	0.503648	0.506609	2.52529	2.64091	3.78578	3.86324	3.79554	3.70889
560000	3	Chr06_197120000_197680000	0.00392364	0.873698	103.57	0.443292	0.44718	1.61203	1.90126	4.52837	4.39894	3.01588	3.09336
480000	3	Chr06_197680000_198160000	0.0378229	0.844802	15.5347	0.464416	0.467263	2.17428	2.2341	4.1069	4.10224	3.14919	3.05671
2160000	3	Chr06_198160000_200320000	0.00740787	0.822832	109.856	0.446771	0.450681	1.53234	1.70603	3.71215	3.78573	2.731	2.82446
1680000	3	Chr06_200320000_202000000	0.011506	0.839864	12.7163	0.467469	0.472106	1.57519	1.73565	3.93043	3.82698	2.96275	2.97879
1200000	3	Chr06_202000000_203200000	0.0306258	0.754994	21.8806	0.47726	0.482728	2.2008	2.28503	3.47214	3.44641	3.67307	3.62369
600000	3	Chr06_203200000_203800000	0.0110929	0.753116	15.6964	0.49806	0.500606	2.278	2.53578	3.54039	3.74326	2.65255	2.82956
2720000	2	Chr06_203800000_206520000	0.0289852	0.785832	67.1711	0.497963	0.503792	2.68842	2.79579	3.64199	3.70532	3.17261	3.03135
400000	2	Chr06_206520000_206920000	0.0275	0.682087	13.0833	0.552229	0.558552	3.75411	3.62186	2.87314	3.12892	2.81303	2.82336
1760000	3	Chr06_206920000_208680000	0.0260314	0.748704	165.223	0.484537	0.491315	1.76198	1.93387	3.46681	3.39278	3.01109	2.95814
440000	2	Chr06_208680000_209120000	0.0812976	0.70819	68.4603	0.510801	0.514563	2.27295	2.33711	3.53626	3.296	2.86604	2.83506
1040000	3	Chr06_209120000_210160000	0.00286373	0.817559	0.379085	0.45561	0.461172	1.2728	1.50872	3.49792	3.56691	2.91819	3.05178
2280000	3	Chr06_210160000_212440000	0.0241101	0.731821	9.59178	0.481091	0.485749	1.99363	2.13366	3.66242	3.68933	3.12045	3.01272
1320000	3	Chr06_212440000_213760000	0.0182682	0.799561	24.0253	0.49628	0.501393	2.26996	2.32393	3.4256	3.45696	3.04696	3.06291
720000	2	Chr06_213760000_214480000	0.0315972	0.750774	291.338	0.487655	0.494818	2.73138	2.75	3.33714	3.4408	4.74809	4.54753
[truncated: 1,336 more rows]

## Sheet: Fig. 4d
Fig.4d: Overlap of Calder-inferred subcompartments and TAD-like domains
[truncated: 6 more rows]

[truncated: 16 more sheets: Fig. 5a, Fig. 5b, Fig.6b, Fig. 6c, Fig. 6e, Fig. 6f, Fig. 7a, Fig .7b, Fig. 7c, Fig .7d, Fig. 7e, Fig. 7f, Supplementary Fig. 7d, Supplementary Fig. 8a,b, Supplementary Fig. 10b,c, Supplementary Fig. 12a]
